# Supplementary material for: 2-[3-(1H-Benzimidazol-2-yl)prop­yl]-1-decyl-1H-benzimidazole
Source: Acta Crystallogr Sect E Struct Rep Online. 2011 Aug 31;67(Pt 9):o2544. doi: 10.1107/S160053681103501X (PMC3200644; doi:10.1107/S160053681103501X)
Supplement: Supplementary file 1 [file e-67-o2544-sup1.cif]

##############################################################################
#                                                                            #
# This CIF contains the data in a paper accepted for publication in          #
# Acta Crystallographica Section E. It conforms to the requirements of       #
# Notes for Authors for Acta Crystallographica Section E, and has been       #
# peer reviewed under the auspices of the IUCr Commission on Journals.       #
#                                                                            #
# Full details of the Crystallographic Information File format               #
# are given in the paper "The Crystallographic Information File (CIF):       #
# a New Standard Archive File for Crystallography" by S. R. Hall, F. H.      #
# Allen and I. D. Brown [Acta Cryst. (1991), A47, 655-685].                  #
#                                                                            #
# The current version of the core CIF dictionary is obtainable from          #
# ftp://ftp.iucr.org/pub/cif_core.dic.                                       #
#                                                                            #
# Software is freely available for graphical display of the structure(s)     #
# in this CIF. For information consult the CIF software page                 #
# http://www.iucr.org/resources/cif/software.                                #
#                                                                            #
# This file may be used for bona fide research purposes within the           #
# scientific community so long as proper attribution is given to the journal # 
# article from which it was obtained.                                        #
#                                                                            #
##############################################################################
data_global
_audit_creation_method     SHELXL-97
_journal_date_recd_electronic     2011-08-25
_journal_date_accepted     2011-08-26
_journal_name_full     'Acta Crystallographica, Section E'
_journal_year     2011
_journal_volume     67
_journal_issue      9
_journal_page_first     o2544
_journal_page_last     o2544
_journal_paper_category     QO
_journal_coeditor_code     XU5311
_publ_contact_author
;
     Dr. Seik Weng Ng
     Department of Chemistry
     University of Malaya
     50603 Kuala Lumpur
     Malaysia
;
_publ_contact_author_email     seikweng@um.edu.my
_publ_contact_author_fax     '03 7967 4193'
_publ_contact_author_phone     '03 7967 6778'
_publ_section_title
;
2-[3-(1<i>H</i>-Benzimidazol-2-yl)propyl]-1-decyl-1<i>H</i>-benzimidazole
;
loop_
    _publ_author_name
    _publ_author_address
    'Ennajih, Hamid'
;
Moroccan Advanced Science, Innovation and Research Foundation
Institute of Nanomaterials and Nanotechnology
Rabat
Morocco
;
    'Bouhfid, Rachid'
;
Moroccan Advanced Science, Innovation and Research Foundation
Institute of Nanomaterials and Nanotechnology
Rabat
Morocco
;
    'Essassi, El Mokhtar'
;
Laboratoire de Chimie Organique H\'et\'erocyclique
Facult\'e des Sciences
Universit\'e Mohammed V-Agdal
Rabat
Morocco
;
    'Ng, Seik Weng'
;
Department of Chemistry
University of Malaya
50603 Kuala Lumpur
Malaysia
and
Chemistry Department
Faculty of Science
King Abdulaziz University
PO Box 80203 Jeddah
Saudi Arabia
;
data_I
_audit_creation_method     SHELXL-97
_chemical_name_systematic
;
2-[3-(1<i>H</i>-Benzimidazol-2-yl)propyl]-1-decyl-1<i>H</i>-benzimidazole
;
_chemical_name_common     ?
_chemical_formula_moiety     'C27 H36 N4'
_chemical_formula_sum     'C27 H36 N4'
_chemical_formula_iupac     'C27 H36 N4'
_chemical_formula_weight     416.60
_chemical_melting_point     ?
_symmetry_cell_setting     monoclinic
_symmetry_space_group_name_H-M     'P 21/c'
_symmetry_space_group_name_Hall     '-P 2ybc'
loop_
    _symmetry_equiv_pos_as_xyz
    'x, y, z'
    '-x, y+1/2, -z+1/2'
    '-x, -y, -z'
    'x, -y-1/2, z-1/2'
_cell_length_a     38.5580(6)
_cell_length_b     13.2052(2)
_cell_length_c     9.9623(2)
_cell_angle_alpha     90.00
_cell_angle_beta     95.3390(10)
_cell_angle_gamma     90.00
_cell_volume     5050.46(15)
_cell_formula_units_Z     8
_cell_measurement_reflns_used     8029
_cell_measurement_theta_min     2.58
_cell_measurement_theta_max     24.43
_cell_measurement_temperature     293(2)
_exptl_crystal_description     block
_exptl_crystal_colour     colorless
_exptl_crystal_size_max     0.30
_exptl_crystal_size_mid     0.20
_exptl_crystal_size_min     0.10
_exptl_crystal_density_diffrn     1.096
_exptl_crystal_density_meas     ?
_exptl_crystal_density_method     'not measured'
_exptl_crystal_F_000     1808
_exptl_absorpt_coefficient_mu     0.065
_exptl_absorpt_correction_type     none
_diffrn_ambient_temperature     293(2)
_diffrn_radiation_type     MoK\a
_diffrn_radiation_wavelength     0.71073
_diffrn_radiation_source     'fine-focus sealed tube'
_diffrn_radiation_monochromator     graphite
_diffrn_measurement_device_type     'Bruker APEXII'
_diffrn_measurement_method     '\f and \w'
_diffrn_detector_area_resol_mean     ?
_diffrn_reflns_number     38663
_diffrn_reflns_av_R_equivalents     0.0378
_diffrn_reflns_av_sigmaI/netI     0.0403
_diffrn_reflns_theta_min     1.59
_diffrn_reflns_theta_max     25.23
_diffrn_reflns_theta_full     25.23
_diffrn_measured_fraction_theta_max     0.999
_diffrn_measured_fraction_theta_full     0.999
_diffrn_reflns_limit_h_min     -46
_diffrn_reflns_limit_h_max     44
_diffrn_reflns_limit_k_min     -15
_diffrn_reflns_limit_k_max     14
_diffrn_reflns_limit_l_min     -11
_diffrn_reflns_limit_l_max     11
_diffrn_standards_number     0
_diffrn_standards_interval_count     0
_diffrn_standards_interval_time     0
_diffrn_standards_decay_%     0
_reflns_number_total     9083
_reflns_number_gt     5547
_reflns_threshold_expression     I>2\s(I)
_refine_ls_structure_factor_coef     Fsqd
_refine_ls_matrix_type     full
_refine_ls_R_factor_all     0.1050
_refine_ls_R_factor_gt     0.0561
_refine_ls_wR_factor_gt     0.1410
_refine_ls_wR_factor_ref     0.1649
_refine_ls_goodness_of_fit_ref     1.023
_refine_ls_restrained_S_all     1.071
_refine_ls_number_reflns     9083
_refine_ls_number_parameters     567
_refine_ls_number_restraints     36
_refine_ls_hydrogen_treatment     mixed
_refine_ls_weighting_scheme     calc
_refine_ls_weighting_details
         'calc w=1/[\s^2^(Fo^2^)+(0.0741P)^2^+1.3151P] where P=(Fo^2^+2Fc^2^)/3'
_atom_sites_solution_hydrogens     geom
_atom_sites_solution_primary     direct
_atom_sites_solution_secondary     difmap
_refine_ls_shift/su_max     0.001
_refine_ls_shift/su_mean     0.001
_refine_diff_density_max     0.266
_refine_diff_density_min     -0.197
_refine_ls_extinction_method     none
_refine_ls_extinction_coef     ?
loop_
    _atom_type_symbol
    _atom_type_description
    _atom_type_scat_dispersion_real
    _atom_type_scat_dispersion_imag
    _atom_type_scat_source
    'C' 'C' 0.0033 0.0016
                         'International Tables Vol C Tables 4.2.6.8 and 6.1.1.4'
    'H' 'H' 0.0000 0.0000
                         'International Tables Vol C Tables 4.2.6.8 and 6.1.1.4'
    'N' 'N' 0.0061 0.0033
                         'International Tables Vol C Tables 4.2.6.8 and 6.1.1.4'
_computing_data_collection     'APEX2 (Bruker, 2005)'
_computing_cell_refinement     'SAINT (Bruker, 2005)'
_computing_data_reduction     'SAINT (Bruker, 2005)'
_computing_structure_solution     'SHELXS97 (Sheldrick, 2008)'
_computing_structure_refinement     'SHELXL97 (Sheldrick, 2008)'
_computing_molecular_graphics     'X-SEED (Barbour, 2001)'
_computing_publication_material     'publCIF (Westrip, 2010)'
loop_
    _atom_site_type_symbol
    _atom_site_label
    _atom_site_fract_x
    _atom_site_fract_y
    _atom_site_fract_z
    _atom_site_U_iso_or_equiv
    _atom_site_adp_type
    _atom_site_calc_flag
    _atom_site_refinement_flags
    _atom_site_occupancy
    _atom_site_symmetry_multiplicity
    _atom_site_disorder_assembly
    _atom_site_disorder_group
    N N1 0.38712(5) 0.73128(16) 0.89834(17) 0.0511(5) Uani d D 1 1 . .
    N N2 0.38956(5) 0.73064(15) 0.67692(16) 0.0503(5) Uani d . 1 1 . .
    N N3 0.50737(5) 0.84168(15) 0.49188(19) 0.0538(5) Uani d . 1 1 . .
    N N4 0.54455(5) 0.94076(14) 0.61882(18) 0.0528(5) Uani d . 1 1 . .
    N N5 1.09927(5) 0.23121(15) 0.68081(16) 0.0486(5) Uani d D 1 1 . .
    N N6 1.09643(4) 0.21660(15) 0.90136(16) 0.0483(5) Uani d . 1 1 . .
    N N7 0.98714(5) 0.37234(17) 1.1126(2) 0.0629(6) Uani d . 1 1 . .
    N N8 0.94086(5) 0.42176(16) 0.9762(2) 0.0600(5) Uani d . 1 1 . .
    C C1 0.35798(6) 0.67934(18) 0.8460(2) 0.0491(6) Uani d . 1 1 . .
    C C2 0.33103(7) 0.6332(2) 0.9050(3) 0.0681(7) Uani d . 1 1 . .
    H H2 0.3301 0.6333 0.9979 0.082 Uiso calc R 1 1 . .
    C C3 0.30579(7) 0.5874(2) 0.8205(3) 0.0790(8) Uani d . 1 1 . .
    H H3 0.2873 0.5557 0.8567 0.095 Uiso calc R 1 1 . .
    C C4 0.30719(7) 0.5872(2) 0.6820(3) 0.0769(8) Uani d . 1 1 . .
    H H4 0.2895 0.5555 0.6277 0.092 Uiso calc R 1 1 . .
    C C5 0.33388(7) 0.6324(2) 0.6228(2) 0.0664(7) Uani d . 1 1 . .
    H H5A 0.3346 0.6317 0.5297 0.080 Uiso calc R 1 1 . .
    C C6 0.35983(6) 0.67936(18) 0.7071(2) 0.0497(6) Uani d . 1 1 . .
    C C7 0.40487(5) 0.76069(17) 0.79393(19) 0.0448(5) Uani d . 1 1 . .
    C C8 0.43760(6) 0.8199(2) 0.8138(2) 0.0550(6) Uani d . 1 1 . .
    H H8A 0.4521 0.7911 0.8889 0.066 Uiso calc R 1 1 . .
    H H8B 0.4320 0.8888 0.8381 0.066 Uiso calc R 1 1 . .
    C C9 0.45816(6) 0.82310(19) 0.6925(2) 0.0521(6) Uani d . 1 1 . .
    H H9A 0.4435 0.8486 0.6155 0.062 Uiso calc R 1 1 . .
    H H9B 0.4654 0.7550 0.6713 0.062 Uiso calc R 1 1 . .
    C C10 0.48999(6) 0.89011(19) 0.7176(2) 0.0551(6) Uani d . 1 1 . .
    H H10A 0.4824 0.9591 0.7310 0.066 Uiso calc R 1 1 . .
    H H10B 0.5032 0.8684 0.8002 0.066 Uiso calc R 1 1 . .
    C C11 0.51341(6) 0.88951(17) 0.6072(2) 0.0490(6) Uani d . 1 1 . .
    C C12 0.53629(6) 0.86276(18) 0.4222(2) 0.0523(6) Uani d . 1 1 . .
    C C13 0.54351(7) 0.8351(2) 0.2934(3) 0.0665(7) Uani d . 1 1 . .
    H H13 0.5280 0.7953 0.2393 0.080 Uiso calc R 1 1 . .
    C C14 0.57401(8) 0.8679(2) 0.2478(3) 0.0753(8) Uani d . 1 1 . .
    H H14 0.5792 0.8502 0.1616 0.090 Uiso calc R 1 1 . .
    C C15 0.59736(8) 0.9274(2) 0.3283(3) 0.0778(8) Uani d . 1 1 . .
    H H15 0.6180 0.9478 0.2950 0.093 Uiso calc R 1 1 . .
    C C16 0.59076(7) 0.9566(2) 0.4554(3) 0.0678(7) Uani d . 1 1 . .
    H H16 0.6064 0.9964 0.5090 0.081 Uiso calc R 1 1 . .
    C C17 0.55965(6) 0.92400(18) 0.5005(2) 0.0524(6) Uani d . 1 1 . .
    C C18 0.55776(7) 1.0071(2) 0.7284(2) 0.0664(7) Uani d D 1 1 . .
    H H18A 0.5383 1.0432 0.7612 0.080 Uiso calc R 1 1 . .
    H H18B 0.5731 1.0568 0.6935 0.080 Uiso calc R 1 1 . .
    C C19 0.57748(6) 0.9520(2) 0.8460(2) 0.0704(8) Uani d D 1 1 . .
    H H19A 0.5835 1.0004 0.9177 0.084 Uiso calc R 1 1 . .
    H H19B 0.5622 0.9019 0.8803 0.084 Uiso calc R 1 1 . .
    C C20 0.61033(6) 0.8999(2) 0.8114(2) 0.0690(7) Uani d D 1 1 . .
    H H20A 0.6254 0.9492 0.7741 0.083 Uiso calc R 1 1 . .
    H H20B 0.6044 0.8490 0.7429 0.083 Uiso calc R 1 1 . .
    C C21 0.62994(6) 0.8496(2) 0.9333(2) 0.0752(8) Uani d D 1 1 . .
    H H21A 0.6345 0.8998 1.0038 0.090 Uiso calc R 1 1 . .
    H H21B 0.6152 0.7976 0.9670 0.090 Uiso calc R 1 1 . .
    C C22 0.66398(7) 0.8024(2) 0.9037(3) 0.0824(9) Uani d D 1 1 . .
    H H22A 0.6782 0.8535 0.8654 0.099 Uiso calc R 1 1 . .
    H H22B 0.6594 0.7495 0.8369 0.099 Uiso calc R 1 1 . .
    C C23 0.68426(7) 0.7575(3) 1.0278(3) 0.0852(9) Uani d D 1 1 . .
    H H23A 0.6874 0.8093 1.0968 0.102 Uiso calc R 1 1 . .
    H H23B 0.6706 0.7034 1.0625 0.102 Uiso calc R 1 1 . .
    C C24 0.71935(7) 0.7162(3) 1.0024(3) 0.0941(10) Uani d D 1 1 . .
    H H24A 0.7327 0.7695 0.9643 0.113 Uiso calc R 1 1 . .
    H H24B 0.7162 0.6624 0.9361 0.113 Uiso calc R 1 1 . .
    C C25 0.74007(7) 0.6753(2) 1.1267(3) 0.0823(9) Uani d D 1 1 . .
    H H25A 0.7454 0.7305 1.1896 0.099 Uiso calc R 1 1 . .
    H H25B 0.7259 0.6266 1.1700 0.099 Uiso calc R 1 1 . .
    C C26 0.77357(8) 0.6252(3) 1.0967(3) 0.1020(11) Uani d D 1 1 . .
    H H26A 0.7683 0.5727 1.0297 0.122 Uiso calc R 1 1 . .
    H H26B 0.7883 0.6750 1.0582 0.122 Uiso calc R 1 1 . .
    C C27 0.79343(10) 0.5788(4) 1.2187(4) 0.1507(18) Uani d D 1 1 . .
    H H27A 0.8145 0.5488 1.1932 0.226 Uiso calc R 1 1 . .
    H H27B 0.7794 0.5276 1.2557 0.226 Uiso calc R 1 1 . .
    H H27C 0.7990 0.6303 1.2852 0.226 Uiso calc R 1 1 . .
    C C28 1.13001(6) 0.18545(18) 0.7296(2) 0.0460(5) Uani d . 1 1 . .
    C C29 1.15871(6) 0.1521(2) 0.6683(2) 0.0610(7) Uani d . 1 1 . .
    H H29 1.1597 0.1574 0.5757 0.073 Uiso calc R 1 1 . .
    C C30 1.18557(7) 0.1109(2) 0.7504(3) 0.0689(7) Uani d . 1 1 . .
    H H30 1.2054 0.0888 0.7126 0.083 Uiso calc R 1 1 . .
    C C31 1.18397(7) 0.1015(2) 0.8879(3) 0.0678(7) Uani d . 1 1 . .
    H H31 1.2027 0.0731 0.9403 0.081 Uiso calc R 1 1 . .
    C C32 1.15530(6) 0.1332(2) 0.9488(2) 0.0598(7) Uani d . 1 1 . .
    H H32 1.1543 0.1259 1.0412 0.072 Uiso calc R 1 1 . .
    C C33 1.12790(6) 0.17644(17) 0.8678(2) 0.0462(5) Uani d . 1 1 . .
    C C34 1.08043(5) 0.24844(17) 0.78655(19) 0.0441(5) Uani d . 1 1 . .
    C C35 1.04563(5) 0.29683(19) 0.7679(2) 0.0506(6) Uani d . 1 1 . .
    H H35A 1.0303 0.2540 0.7097 0.061 Uiso calc R 1 1 . .
    H H35B 1.0478 0.3609 0.7218 0.061 Uiso calc R 1 1 . .
    C C36 1.02870(5) 0.31611(19) 0.8968(2) 0.0500(6) Uani d . 1 1 . .
    H H36A 1.0432 0.3617 0.9542 0.060 Uiso calc R 1 1 . .
    H H36B 1.0267 0.2528 0.9449 0.060 Uiso calc R 1 1 . .
    C C37 0.99280(6) 0.3623(2) 0.8659(2) 0.0550(6) Uani d . 1 1 . .
    H H37A 0.9951 0.4248 0.8163 0.066 Uiso calc R 1 1 . .
    H H37B 0.9787 0.3163 0.8079 0.066 Uiso calc R 1 1 . .
    C C38 0.97423(6) 0.38446(18) 0.9873(2) 0.0535(6) Uani d . 1 1 . .
    C C39 0.96069(7) 0.4026(2) 1.1895(3) 0.0648(7) Uani d . 1 1 . .
    C C40 0.96023(9) 0.4079(2) 1.3284(3) 0.0868(9) Uani d . 1 1 . .
    H H40 0.9795 0.3885 1.3857 0.104 Uiso calc R 1 1 . .
    C C41 0.93049(12) 0.4425(3) 1.3787(4) 0.1066(12) Uani d . 1 1 . .
    H H41 0.9297 0.4467 1.4715 0.128 Uiso calc R 1 1 . .
    C C42 0.90195(11) 0.4713(3) 1.2950(5) 0.1069(13) Uani d . 1 1 . .
    H H42 0.8822 0.4938 1.3329 0.128 Uiso calc R 1 1 . .
    C C43 0.90158(8) 0.4679(2) 1.1571(4) 0.0885(10) Uani d . 1 1 . .
    H H43 0.8822 0.4877 1.1008 0.106 Uiso calc R 1 1 . .
    C C44 0.93184(7) 0.4333(2) 1.1062(3) 0.0656(7) Uani d . 1 1 . .
    C C45 0.91862(6) 0.4418(2) 0.8529(3) 0.0735(8) Uani d D 1 1 . .
    H H45A 0.9329 0.4643 0.7835 0.088 Uiso calc R 1 1 . .
    H H45B 0.9026 0.4961 0.8692 0.088 Uiso calc R 1 1 . .
    C C46 0.89794(7) 0.3488(2) 0.8028(3) 0.0780(8) Uani d D 1 1 . .
    H H46A 0.9139 0.2981 0.7743 0.094 Uiso calc R 1 1 . .
    H H46B 0.8864 0.3206 0.8766 0.094 Uiso calc R 1 1 . .
    C C47 0.87103(7) 0.3721(2) 0.6869(3) 0.0827(9) Uani d D 1 1 . .
    H H47A 0.8826 0.4005 0.6132 0.099 Uiso calc R 1 1 . .
    H H47B 0.8551 0.4227 0.7155 0.099 Uiso calc R 1 1 . .
    C C48 0.85046(8) 0.2799(2) 0.6364(3) 0.0888(9) Uani d D 1 1 . .
    H H48A 0.8404 0.2487 0.7120 0.107 Uiso calc R 1 1 . .
    H H48B 0.8664 0.2313 0.6025 0.107 Uiso calc R 1 1 . .
    C C49 0.82154(7) 0.3012(2) 0.5267(3) 0.0903(10) Uani d D 1 1 . .
    H H49A 0.8315 0.3289 0.4488 0.108 Uiso calc R 1 1 . .
    H H49B 0.8060 0.3518 0.5586 0.108 Uiso calc R 1 1 . .
    C C50 0.80075(8) 0.2073(3) 0.4847(3) 0.0972(10) Uani d D 1 1 . .
    H H50A 0.8164 0.1583 0.4501 0.117 Uiso calc R 1 1 . .
    H H50B 0.7920 0.1781 0.5644 0.117 Uiso calc R 1 1 . .
    C C51 0.77045(8) 0.2230(3) 0.3803(4) 0.1066(11) Uani d D 1 1 . .
    H H51A 0.7789 0.2512 0.2994 0.128 Uiso calc R 1 1 . .
    H H51B 0.7545 0.2715 0.4140 0.128 Uiso calc R 1 1 . .
    C C52 0.75103(9) 0.1247(3) 0.3449(4) 0.1121(12) Uani d D 1 1 . .
    H H52A 0.7676 0.0765 0.3145 0.135 Uiso calc R 1 1 . .
    H H52B 0.7430 0.0977 0.4270 0.135 Uiso calc R 1 1 . .
    C C53 0.72123(10) 0.1289(3) 0.2430(4) 0.1321(15) Uani d D 1 1 . .
    H H53A 0.7292 0.1519 0.1586 0.159 Uiso calc R 1 1 . .
    H H53B 0.7047 0.1784 0.2707 0.159 Uiso calc R 1 1 . .
    C C54 0.70289(14) 0.0292(3) 0.2197(5) 0.166(2) Uani d D 1 1 . .
    H H54A 0.6842 0.0366 0.1495 0.249 Uiso calc R 1 1 . .
    H H54B 0.6936 0.0078 0.3012 0.249 Uiso calc R 1 1 . .
    H H54C 0.7191 -0.0206 0.1934 0.249 Uiso calc R 1 1 . .
    H H1 0.3926(6) 0.7455(18) 0.9840(12) 0.067(8) Uiso d D 1 1 . .
    H H5 1.0936(5) 0.2486(16) 0.5967(12) 0.054(7) Uiso d D 1 1 . .
loop_
    _atom_site_aniso_label
    _atom_site_aniso_U_11
    _atom_site_aniso_U_22
    _atom_site_aniso_U_33
    _atom_site_aniso_U_12
    _atom_site_aniso_U_13
    _atom_site_aniso_U_23
    N1 0.0542(11) 0.0698(14) 0.0293(10) 0.0004(10) 0.0035(8) 0.0004(9)
    N2 0.0523(11) 0.0649(13) 0.0333(9) -0.0004(10) 0.0013(8) 0.0037(9)
    N3 0.0562(12) 0.0523(13) 0.0528(11) -0.0068(10) 0.0040(9) -0.0014(9)
    N4 0.0550(11) 0.0495(12) 0.0531(11) -0.0102(10) 0.0019(9) 0.0008(9)
    N5 0.0501(11) 0.0691(14) 0.0272(9) -0.0001(10) 0.0067(8) 0.0010(9)
    N6 0.0466(10) 0.0670(13) 0.0318(9) 0.0005(10) 0.0063(8) -0.0005(8)
    N7 0.0643(13) 0.0711(15) 0.0555(12) 0.0132(12) 0.0164(10) 0.0023(10)
    N8 0.0473(11) 0.0574(14) 0.0766(14) 0.0082(10) 0.0122(10) -0.0005(11)
    C1 0.0493(13) 0.0556(15) 0.0426(12) 0.0046(12) 0.0055(10) 0.0024(11)
    C2 0.0650(16) 0.081(2) 0.0611(15) -0.0060(15) 0.0194(13) 0.0051(14)
    C3 0.0662(17) 0.083(2) 0.090(2) -0.0165(16) 0.0195(16) -0.0003(17)
    C4 0.0670(17) 0.079(2) 0.083(2) -0.0123(16) -0.0029(15) -0.0106(16)
    C5 0.0666(16) 0.079(2) 0.0520(14) -0.0061(15) -0.0041(13) -0.0058(13)
    C6 0.0503(13) 0.0577(15) 0.0404(12) 0.0042(12) 0.0001(10) 0.0012(11)
    C7 0.0485(12) 0.0542(15) 0.0311(11) 0.0058(11) 0.0010(9) 0.0017(10)
    C8 0.0553(14) 0.0682(17) 0.0407(12) -0.0033(13) 0.0008(10) -0.0001(11)
    C9 0.0501(13) 0.0611(16) 0.0450(12) 0.0012(12) 0.0042(10) 0.0031(11)
    C10 0.0570(14) 0.0544(15) 0.0536(13) -0.0014(13) 0.0030(11) -0.0033(11)
    C11 0.0517(13) 0.0452(14) 0.0494(13) -0.0004(12) 0.0017(10) 0.0036(11)
    C12 0.0547(14) 0.0466(15) 0.0556(14) -0.0005(12) 0.0046(11) 0.0041(11)
    C13 0.0796(18) 0.0598(17) 0.0614(16) -0.0045(15) 0.0140(14) -0.0022(13)
    C14 0.091(2) 0.073(2) 0.0658(17) 0.0028(18) 0.0291(16) 0.0024(15)
    C15 0.0711(18) 0.080(2) 0.087(2) -0.0048(17) 0.0299(16) 0.0125(17)
    C16 0.0627(16) 0.0676(19) 0.0736(18) -0.0124(14) 0.0084(14) 0.0065(14)
    C17 0.0549(14) 0.0462(15) 0.0562(14) -0.0035(12) 0.0057(11) 0.0067(11)
    C18 0.0691(16) 0.0594(17) 0.0702(17) -0.0147(14) 0.0035(13) -0.0130(13)
    C19 0.0655(16) 0.087(2) 0.0580(15) -0.0154(16) 0.0017(13) -0.0142(14)
    C20 0.0679(17) 0.082(2) 0.0571(15) -0.0145(15) 0.0031(13) 0.0005(14)
    C21 0.0692(17) 0.099(2) 0.0578(15) -0.0091(17) 0.0063(13) -0.0021(15)
    C22 0.0798(19) 0.105(2) 0.0627(17) -0.0010(18) 0.0102(14) 0.0103(16)
    C23 0.081(2) 0.107(3) 0.0690(18) 0.0008(19) 0.0129(15) 0.0071(17)
    C24 0.090(2) 0.124(3) 0.0691(19) 0.006(2) 0.0107(16) 0.0025(18)
    C25 0.0752(19) 0.101(2) 0.0703(18) -0.0099(18) 0.0050(15) -0.0006(17)
    C26 0.086(2) 0.122(3) 0.100(2) -0.008(2) 0.0190(19) -0.021(2)
    C27 0.110(3) 0.187(5) 0.146(4) 0.032(3) -0.040(3) -0.016(3)
    C28 0.0467(12) 0.0526(15) 0.0396(11) -0.0016(11) 0.0083(10) -0.0027(10)
    C29 0.0625(15) 0.0705(18) 0.0528(14) 0.0052(14) 0.0207(12) -0.0015(12)
    C30 0.0580(15) 0.0743(19) 0.0768(18) 0.0144(14) 0.0186(14) -0.0008(15)
    C31 0.0568(15) 0.0716(19) 0.0741(18) 0.0103(14) 0.0008(13) 0.0056(14)
    C32 0.0604(15) 0.0720(18) 0.0463(13) 0.0008(14) 0.0010(11) 0.0055(12)
    C33 0.0472(13) 0.0544(15) 0.0373(11) -0.0029(11) 0.0046(10) -0.0006(10)
    C34 0.0445(12) 0.0563(15) 0.0319(11) -0.0048(11) 0.0062(9) -0.0041(10)
    C35 0.0454(12) 0.0688(16) 0.0380(11) 0.0002(12) 0.0050(9) -0.0014(11)
    C36 0.0448(12) 0.0637(16) 0.0420(12) -0.0001(12) 0.0061(9) -0.0059(11)
    C37 0.0493(13) 0.0651(17) 0.0509(13) 0.0039(12) 0.0066(10) -0.0015(12)
    C38 0.0479(13) 0.0522(15) 0.0622(15) 0.0034(12) 0.0139(11) -0.0004(12)
    C39 0.0733(17) 0.0580(17) 0.0678(16) 0.0045(14) 0.0313(14) 0.0014(13)
    C40 0.111(2) 0.081(2) 0.0744(19) 0.0117(19) 0.0398(18) 0.0036(16)
    C41 0.136(3) 0.099(3) 0.097(3) 0.000(3) 0.070(3) -0.006(2)
    C42 0.105(3) 0.092(3) 0.136(3) 0.002(2) 0.077(3) -0.022(2)
    C43 0.0702(19) 0.073(2) 0.128(3) 0.0043(16) 0.0427(19) -0.0122(19)
    C44 0.0608(16) 0.0524(17) 0.0884(19) 0.0015(14) 0.0316(15) -0.0038(14)
    C45 0.0552(15) 0.070(2) 0.094(2) 0.0150(15) 0.0035(14) 0.0084(16)
    C46 0.0695(17) 0.079(2) 0.0837(19) 0.0062(17) -0.0018(15) 0.0002(16)
    C47 0.0639(17) 0.102(3) 0.082(2) 0.0096(18) 0.0072(15) 0.0118(18)
    C48 0.089(2) 0.094(2) 0.081(2) 0.007(2) -0.0025(17) -0.0081(18)
    C49 0.081(2) 0.108(3) 0.080(2) 0.009(2) -0.0016(16) -0.0008(18)
    C50 0.098(2) 0.104(3) 0.086(2) 0.006(2) -0.0047(18) -0.0102(19)
    C51 0.088(2) 0.127(3) 0.102(3) 0.009(2) -0.0071(19) -0.010(2)
    C52 0.128(3) 0.104(3) 0.100(3) 0.002(3) -0.014(2) 0.000(2)
    C53 0.136(3) 0.138(4) 0.116(3) -0.010(3) -0.026(3) 0.028(3)
    C54 0.224(5) 0.113(4) 0.146(4) -0.050(4) -0.062(4) 0.030(3)
loop_
    _geom_bond_atom_site_label_1
    _geom_bond_atom_site_label_2
    _geom_bond_site_symmetry_2
    _geom_bond_distance
    _geom_bond_publ_flag
    N1 C7 . 1.354(3) ?
    N1 C1 . 1.377(3) ?
    N1 H1 . 0.880(10) ?
    N2 C7 . 1.318(3) ?
    N2 C6 . 1.388(3) ?
    N3 C11 . 1.313(3) ?
    N3 C12 . 1.395(3) ?
    N4 C11 . 1.374(3) ?
    N4 C17 . 1.381(3) ?
    N4 C18 . 1.454(3) ?
    N5 C34 . 1.353(3) ?
    N5 C28 . 1.378(3) ?
    N5 H5 . 0.876(10) ?
    N6 C34 . 1.317(3) ?
    N6 C33 . 1.393(3) ?
    N7 C38 . 1.310(3) ?
    N7 C39 . 1.390(3) ?
    N8 C38 . 1.372(3) ?
    N8 C44 . 1.381(3) ?
    N8 C45 . 1.455(3) ?
    C1 C2 . 1.382(3) ?
    C1 C6 . 1.393(3) ?
    C2 C3 . 1.367(4) ?
    C2 H2 . 0.9300 ?
    C3 C4 . 1.386(4) ?
    C3 H3 . 0.9300 ?
    C4 C5 . 1.370(4) ?
    C4 H4 . 0.9300 ?
    C5 C6 . 1.391(3) ?
    C5 H5A . 0.9300 ?
    C7 C8 . 1.483(3) ?
    C8 C9 . 1.507(3) ?
    C8 H8A . 0.9700 ?
    C8 H8B . 0.9700 ?
    C9 C10 . 1.515(3) ?
    C9 H9A . 0.9700 ?
    C9 H9B . 0.9700 ?
    C10 C11 . 1.486(3) ?
    C10 H10A . 0.9700 ?
    C10 H10B . 0.9700 ?
    C12 C13 . 1.387(3) ?
    C12 C17 . 1.394(3) ?
    C13 C14 . 1.370(4) ?
    C13 H13 . 0.9300 ?
    C14 C15 . 1.391(4) ?
    C14 H14 . 0.9300 ?
    C15 C16 . 1.370(4) ?
    C15 H15 . 0.9300 ?
    C16 C17 . 1.388(3) ?
    C16 H16 . 0.9300 ?
    C18 C19 . 1.521(3) ?
    C18 H18A . 0.9700 ?
    C18 H18B . 0.9700 ?
    C19 C20 . 1.509(3) ?
    C19 H19A . 0.9700 ?
    C19 H19B . 0.9700 ?
    C20 C21 . 1.522(3) ?
    C20 H20A . 0.9700 ?
    C20 H20B . 0.9700 ?
    C21 C22 . 1.507(3) ?
    C21 H21A . 0.9700 ?
    C21 H21B . 0.9700 ?
    C22 C23 . 1.521(3) ?
    C22 H22A . 0.9700 ?
    C22 H22B . 0.9700 ?
    C23 C24 . 1.502(3) ?
    C23 H23A . 0.9700 ?
    C23 H23B . 0.9700 ?
    C24 C25 . 1.509(3) ?
    C24 H24A . 0.9700 ?
    C24 H24B . 0.9700 ?
    C25 C26 . 1.507(3) ?
    C25 H25A . 0.9700 ?
    C25 H25B . 0.9700 ?
    C26 C27 . 1.505(4) ?
    C26 H26A . 0.9700 ?
    C26 H26B . 0.9700 ?
    C27 H27A . 0.9600 ?
    C27 H27B . 0.9600 ?
    C27 H27C . 0.9600 ?
    C28 C29 . 1.384(3) ?
    C28 C33 . 1.392(3) ?
    C29 C30 . 1.371(3) ?
    C29 H29 . 0.9300 ?
    C30 C31 . 1.383(3) ?
    C30 H30 . 0.9300 ?
    C31 C32 . 1.375(3) ?
    C31 H31 . 0.9300 ?
    C32 C33 . 1.391(3) ?
    C32 H32 . 0.9300 ?
    C34 C35 . 1.482(3) ?
    C35 C36 . 1.515(3) ?
    C35 H35A . 0.9700 ?
    C35 H35B . 0.9700 ?
    C36 C37 . 1.518(3) ?
    C36 H36A . 0.9700 ?
    C36 H36B . 0.9700 ?
    C37 C38 . 1.491(3) ?
    C37 H37A . 0.9700 ?
    C37 H37B . 0.9700 ?
    C39 C44 . 1.386(4) ?
    C39 C40 . 1.387(4) ?
    C40 C41 . 1.372(4) ?
    C40 H40 . 0.9300 ?
    C41 C42 . 1.371(5) ?
    C41 H41 . 0.9300 ?
    C42 C43 . 1.373(5) ?
    C42 H42 . 0.9300 ?
    C43 C44 . 1.392(4) ?
    C43 H43 . 0.9300 ?
    C45 C46 . 1.523(3) ?
    C45 H45A . 0.9700 ?
    C45 H45B . 0.9700 ?
    C46 C47 . 1.510(3) ?
    C46 H46A . 0.9700 ?
    C46 H46B . 0.9700 ?
    C47 C48 . 1.513(3) ?
    C47 H47A . 0.9700 ?
    C47 H47B . 0.9700 ?
    C48 C49 . 1.513(3) ?
    C48 H48A . 0.9700 ?
    C48 H48B . 0.9700 ?
    C49 C50 . 1.514(3) ?
    C49 H49A . 0.9700 ?
    C49 H49B . 0.9700 ?
    C50 C51 . 1.504(3) ?
    C50 H50A . 0.9700 ?
    C50 H50B . 0.9700 ?
    C51 C52 . 1.525(4) ?
    C51 H51A . 0.9700 ?
    C51 H51B . 0.9700 ?
    C52 C53 . 1.462(3) ?
    C52 H52A . 0.9700 ?
    C52 H52B . 0.9700 ?
    C53 C54 . 1.502(4) ?
    C53 H53A . 0.9700 ?
    C53 H53B . 0.9700 ?
    C54 H54A . 0.9600 ?
    C54 H54B . 0.9600 ?
    C54 H54C . 0.9600 ?
loop_
    _geom_angle_atom_site_label_1
    _geom_angle_atom_site_label_2
    _geom_angle_atom_site_label_3
    _geom_angle_site_symmetry_1
    _geom_angle_site_symmetry_3
    _geom_angle
    _geom_angle_publ_flag
    C7 N1 C1 . . 107.76(17) ?
    C7 N1 H1 . . 126.1(16) ?
    C1 N1 H1 . . 126.0(16) ?
    C7 N2 C6 . . 105.45(17) ?
    C11 N3 C12 . . 104.76(19) ?
    C11 N4 C17 . . 106.49(18) ?
    C11 N4 C18 . . 127.0(2) ?
    C17 N4 C18 . . 126.3(2) ?
    C34 N5 C28 . . 107.81(17) ?
    C34 N5 H5 . . 126.6(14) ?
    C28 N5 H5 . . 125.5(14) ?
    C34 N6 C33 . . 105.14(16) ?
    C38 N7 C39 . . 104.9(2) ?
    C38 N8 C44 . . 106.3(2) ?
    C38 N8 C45 . . 127.4(2) ?
    C44 N8 C45 . . 126.3(2) ?
    N1 C1 C2 . . 132.7(2) ?
    N1 C1 C6 . . 105.10(19) ?
    C2 C1 C6 . . 122.2(2) ?
    C3 C2 C1 . . 117.0(2) ?
    C3 C2 H2 . . 121.5 ?
    C1 C2 H2 . . 121.5 ?
    C2 C3 C4 . . 121.5(3) ?
    C2 C3 H3 . . 119.2 ?
    C4 C3 H3 . . 119.2 ?
    C5 C4 C3 . . 121.9(3) ?
    C5 C4 H4 . . 119.1 ?
    C3 C4 H4 . . 119.1 ?
    C4 C5 C6 . . 117.5(2) ?
    C4 C5 H5A . . 121.3 ?
    C6 C5 H5A . . 121.3 ?
    N2 C6 C5 . . 130.5(2) ?
    N2 C6 C1 . . 109.56(19) ?
    C5 C6 C1 . . 120.0(2) ?
    N2 C7 N1 . . 112.1(2) ?
    N2 C7 C8 . . 125.65(19) ?
    N1 C7 C8 . . 122.23(18) ?
    C7 C8 C9 . . 114.34(18) ?
    C7 C8 H8A . . 108.7 ?
    C9 C8 H8A . . 108.7 ?
    C7 C8 H8B . . 108.7 ?
    C9 C8 H8B . . 108.7 ?
    H8A C8 H8B . . 107.6 ?
    C8 C9 C10 . . 111.25(19) ?
    C8 C9 H9A . . 109.4 ?
    C10 C9 H9A . . 109.4 ?
    C8 C9 H9B . . 109.4 ?
    C10 C9 H9B . . 109.4 ?
    H9A C9 H9B . . 108.0 ?
    C11 C10 C9 . . 114.42(19) ?
    C11 C10 H10A . . 108.7 ?
    C9 C10 H10A . . 108.7 ?
    C11 C10 H10B . . 108.7 ?
    C9 C10 H10B . . 108.7 ?
    H10A C10 H10B . . 107.6 ?
    N3 C11 N4 . . 113.15(19) ?
    N3 C11 C10 . . 125.4(2) ?
    N4 C11 C10 . . 121.4(2) ?
    C13 C12 C17 . . 119.7(2) ?
    C13 C12 N3 . . 130.3(2) ?
    C17 C12 N3 . . 110.0(2) ?
    C14 C13 C12 . . 118.4(3) ?
    C14 C13 H13 . . 120.8 ?
    C12 C13 H13 . . 120.8 ?
    C13 C14 C15 . . 121.1(3) ?
    C13 C14 H14 . . 119.4 ?
    C15 C14 H14 . . 119.4 ?
    C16 C15 C14 . . 121.7(3) ?
    C16 C15 H15 . . 119.1 ?
    C14 C15 H15 . . 119.1 ?
    C15 C16 C17 . . 116.9(3) ?
    C15 C16 H16 . . 121.6 ?
    C17 C16 H16 . . 121.6 ?
    N4 C17 C16 . . 132.3(2) ?
    N4 C17 C12 . . 105.60(19) ?
    C16 C17 C12 . . 122.1(2) ?
    N4 C18 C19 . . 113.9(2) ?
    N4 C18 H18A . . 108.8 ?
    C19 C18 H18A . . 108.8 ?
    N4 C18 H18B . . 108.8 ?
    C19 C18 H18B . . 108.8 ?
    H18A C18 H18B . . 107.7 ?
    C20 C19 C18 . . 114.3(2) ?
    C20 C19 H19A . . 108.7 ?
    C18 C19 H19A . . 108.7 ?
    C20 C19 H19B . . 108.7 ?
    C18 C19 H19B . . 108.7 ?
    H19A C19 H19B . . 107.6 ?
    C19 C20 C21 . . 112.5(2) ?
    C19 C20 H20A . . 109.1 ?
    C21 C20 H20A . . 109.1 ?
    C19 C20 H20B . . 109.1 ?
    C21 C20 H20B . . 109.1 ?
    H20A C20 H20B . . 107.8 ?
    C22 C21 C20 . . 113.7(2) ?
    C22 C21 H21A . . 108.8 ?
    C20 C21 H21A . . 108.8 ?
    C22 C21 H21B . . 108.8 ?
    C20 C21 H21B . . 108.8 ?
    H21A C21 H21B . . 107.7 ?
    C21 C22 C23 . . 113.2(2) ?
    C21 C22 H22A . . 108.9 ?
    C23 C22 H22A . . 108.9 ?
    C21 C22 H22B . . 108.9 ?
    C23 C22 H22B . . 108.9 ?
    H22A C22 H22B . . 107.8 ?
    C24 C23 C22 . . 114.1(2) ?
    C24 C23 H23A . . 108.7 ?
    C22 C23 H23A . . 108.7 ?
    C24 C23 H23B . . 108.7 ?
    C22 C23 H23B . . 108.7 ?
    H23A C23 H23B . . 107.6 ?
    C23 C24 C25 . . 114.1(2) ?
    C23 C24 H24A . . 108.7 ?
    C25 C24 H24A . . 108.7 ?
    C23 C24 H24B . . 108.7 ?
    C25 C24 H24B . . 108.7 ?
    H24A C24 H24B . . 107.6 ?
    C26 C25 C24 . . 113.1(2) ?
    C26 C25 H25A . . 109.0 ?
    C24 C25 H25A . . 109.0 ?
    C26 C25 H25B . . 109.0 ?
    C24 C25 H25B . . 109.0 ?
    H25A C25 H25B . . 107.8 ?
    C27 C26 C25 . . 113.5(3) ?
    C27 C26 H26A . . 108.9 ?
    C25 C26 H26A . . 108.9 ?
    C27 C26 H26B . . 108.9 ?
    C25 C26 H26B . . 108.9 ?
    H26A C26 H26B . . 107.7 ?
    C26 C27 H27A . . 109.5 ?
    C26 C27 H27B . . 109.5 ?
    H27A C27 H27B . . 109.5 ?
    C26 C27 H27C . . 109.5 ?
    H27A C27 H27C . . 109.5 ?
    H27B C27 H27C . . 109.5 ?
    N5 C28 C29 . . 132.9(2) ?
    N5 C28 C33 . . 104.99(18) ?
    C29 C28 C33 . . 122.1(2) ?
    C30 C29 C28 . . 117.0(2) ?
    C30 C29 H29 . . 121.5 ?
    C28 C29 H29 . . 121.5 ?
    C29 C30 C31 . . 121.7(2) ?
    C29 C30 H30 . . 119.1 ?
    C31 C30 H30 . . 119.1 ?
    C32 C31 C30 . . 121.5(2) ?
    C32 C31 H31 . . 119.3 ?
    C30 C31 H31 . . 119.3 ?
    C31 C32 C33 . . 117.8(2) ?
    C31 C32 H32 . . 121.1 ?
    C33 C32 H32 . . 121.1 ?
    C32 C33 C28 . . 119.9(2) ?
    C32 C33 N6 . . 130.44(19) ?
    C28 C33 N6 . . 109.70(18) ?
    N6 C34 N5 . . 112.36(19) ?
    N6 C34 C35 . . 126.30(18) ?
    N5 C34 C35 . . 121.34(18) ?
    C34 C35 C36 . . 114.99(18) ?
    C34 C35 H35A . . 108.5 ?
    C36 C35 H35A . . 108.5 ?
    C34 C35 H35B . . 108.5 ?
    C36 C35 H35B . . 108.5 ?
    H35A C35 H35B . . 107.5 ?
    C35 C36 C37 . . 110.62(17) ?
    C35 C36 H36A . . 109.5 ?
    C37 C36 H36A . . 109.5 ?
    C35 C36 H36B . . 109.5 ?
    C37 C36 H36B . . 109.5 ?
    H36A C36 H36B . . 108.1 ?
    C38 C37 C36 . . 114.32(19) ?
    C38 C37 H37A . . 108.7 ?
    C36 C37 H37A . . 108.7 ?
    C38 C37 H37B . . 108.7 ?
    C36 C37 H37B . . 108.7 ?
    H37A C37 H37B . . 107.6 ?
    N7 C38 N8 . . 113.0(2) ?
    N7 C38 C37 . . 125.5(2) ?
    N8 C38 C37 . . 121.5(2) ?
    C44 C39 C40 . . 119.9(3) ?
    C44 C39 N7 . . 110.1(2) ?
    C40 C39 N7 . . 130.0(3) ?
    C41 C40 C39 . . 118.0(3) ?
    C41 C40 H40 . . 121.0 ?
    C39 C40 H40 . . 121.0 ?
    C42 C41 C40 . . 121.4(3) ?
    C42 C41 H41 . . 119.3 ?
    C40 C41 H41 . . 119.3 ?
    C41 C42 C43 . . 122.2(3) ?
    C41 C42 H42 . . 118.9 ?
    C43 C42 H42 . . 118.9 ?
    C42 C43 C44 . . 116.4(3) ?
    C42 C43 H43 . . 121.8 ?
    C44 C43 H43 . . 121.8 ?
    N8 C44 C39 . . 105.7(2) ?
    N8 C44 C43 . . 132.2(3) ?
    C39 C44 C43 . . 122.1(3) ?
    N8 C45 C46 . . 112.3(2) ?
    N8 C45 H45A . . 109.1 ?
    C46 C45 H45A . . 109.1 ?
    N8 C45 H45B . . 109.1 ?
    C46 C45 H45B . . 109.1 ?
    H45A C45 H45B . . 107.9 ?
    C47 C46 C45 . . 112.9(2) ?
    C47 C46 H46A . . 109.0 ?
    C45 C46 H46A . . 109.0 ?
    C47 C46 H46B . . 109.0 ?
    C45 C46 H46B . . 109.0 ?
    H46A C46 H46B . . 107.8 ?
    C46 C47 C48 . . 113.1(2) ?
    C46 C47 H47A . . 109.0 ?
    C48 C47 H47A . . 109.0 ?
    C46 C47 H47B . . 109.0 ?
    C48 C47 H47B . . 109.0 ?
    H47A C47 H47B . . 107.8 ?
    C47 C48 C49 . . 114.7(3) ?
    C47 C48 H48A . . 108.6 ?
    C49 C48 H48A . . 108.6 ?
    C47 C48 H48B . . 108.6 ?
    C49 C48 H48B . . 108.6 ?
    H48A C48 H48B . . 107.6 ?
    C48 C49 C50 . . 112.5(3) ?
    C48 C49 H49A . . 109.1 ?
    C50 C49 H49A . . 109.1 ?
    C48 C49 H49B . . 109.1 ?
    C50 C49 H49B . . 109.1 ?
    H49A C49 H49B . . 107.8 ?
    C51 C50 C49 . . 115.8(3) ?
    C51 C50 H50A . . 108.3 ?
    C49 C50 H50A . . 108.3 ?
    C51 C50 H50B . . 108.3 ?
    C49 C50 H50B . . 108.3 ?
    H50A C50 H50B . . 107.4 ?
    C50 C51 C52 . . 112.1(3) ?
    C50 C51 H51A . . 109.2 ?
    C52 C51 H51A . . 109.2 ?
    C50 C51 H51B . . 109.2 ?
    C52 C51 H51B . . 109.2 ?
    H51A C51 H51B . . 107.9 ?
    C53 C52 C51 . . 117.8(3) ?
    C53 C52 H52A . . 107.9 ?
    C51 C52 H52A . . 107.9 ?
    C53 C52 H52B . . 107.9 ?
    C51 C52 H52B . . 107.9 ?
    H52A C52 H52B . . 107.2 ?
    C52 C53 C54 . . 113.7(3) ?
    C52 C53 H53A . . 108.8 ?
    C54 C53 H53A . . 108.8 ?
    C52 C53 H53B . . 108.8 ?
    C54 C53 H53B . . 108.8 ?
    H53A C53 H53B . . 107.7 ?
    C53 C54 H54A . . 109.5 ?
    C53 C54 H54B . . 109.5 ?
    H54A C54 H54B . . 109.5 ?
    C53 C54 H54C . . 109.5 ?
    H54A C54 H54C . . 109.5 ?
    H54B C54 H54C . . 109.5 ?
loop_
    _geom_torsion_atom_site_label_1
    _geom_torsion_atom_site_label_2
    _geom_torsion_atom_site_label_3
    _geom_torsion_atom_site_label_4
    _geom_torsion_site_symmetry_1
    _geom_torsion_site_symmetry_2
    _geom_torsion_site_symmetry_3
    _geom_torsion_site_symmetry_4
    _geom_torsion
    _geom_torsion_publ_flag
    C7 N1 C1 C2 . . . . -179.9(3) ?
    C7 N1 C1 C6 . . . . 0.5(2) ?
    N1 C1 C2 C3 . . . . -179.9(3) ?
    C6 C1 C2 C3 . . . . -0.4(4) ?
    C1 C2 C3 C4 . . . . 0.0(4) ?
    C2 C3 C4 C5 . . . . 0.2(5) ?
    C3 C4 C5 C6 . . . . -0.2(4) ?
    C7 N2 C6 C5 . . . . 179.5(3) ?
    C7 N2 C6 C1 . . . . -0.3(3) ?
    C4 C5 C6 N2 . . . . -179.9(2) ?
    C4 C5 C6 C1 . . . . -0.1(4) ?
    N1 C1 C6 N2 . . . . -0.1(3) ?
    C2 C1 C6 N2 . . . . -179.8(2) ?
    N1 C1 C6 C5 . . . . -179.9(2) ?
    C2 C1 C6 C5 . . . . 0.4(4) ?
    C6 N2 C7 N1 . . . . 0.6(3) ?
    C6 N2 C7 C8 . . . . -179.3(2) ?
    C1 N1 C7 N2 . . . . -0.7(3) ?
    C1 N1 C7 C8 . . . . 179.2(2) ?
    N2 C7 C8 C9 . . . . -14.7(3) ?
    N1 C7 C8 C9 . . . . 165.4(2) ?
    C7 C8 C9 C10 . . . . 176.5(2) ?
    C8 C9 C10 C11 . . . . 174.6(2) ?
    C12 N3 C11 N4 . . . . -0.2(3) ?
    C12 N3 C11 C10 . . . . -179.8(2) ?
    C17 N4 C11 N3 . . . . 0.0(3) ?
    C18 N4 C11 N3 . . . . 175.0(2) ?
    C17 N4 C11 C10 . . . . 179.6(2) ?
    C18 N4 C11 C10 . . . . -5.4(3) ?
    C9 C10 C11 N3 . . . . 4.2(3) ?
    C9 C10 C11 N4 . . . . -175.4(2) ?
    C11 N3 C12 C13 . . . . -177.5(3) ?
    C11 N3 C12 C17 . . . . 0.4(3) ?
    C17 C12 C13 C14 . . . . 1.1(4) ?
    N3 C12 C13 C14 . . . . 178.8(2) ?
    C12 C13 C14 C15 . . . . 0.1(4) ?
    C13 C14 C15 C16 . . . . -0.8(5) ?
    C14 C15 C16 C17 . . . . 0.1(4) ?
    C11 N4 C17 C16 . . . . 179.7(3) ?
    C18 N4 C17 C16 . . . . 4.7(4) ?
    C11 N4 C17 C12 . . . . 0.2(2) ?
    C18 N4 C17 C12 . . . . -174.8(2) ?
    C15 C16 C17 N4 . . . . -178.2(3) ?
    C15 C16 C17 C12 . . . . 1.2(4) ?
    C13 C12 C17 N4 . . . . 177.7(2) ?
    N3 C12 C17 N4 . . . . -0.4(3) ?
    C13 C12 C17 C16 . . . . -1.8(4) ?
    N3 C12 C17 C16 . . . . -180.0(2) ?
    C11 N4 C18 C19 . . . . 86.5(3) ?
    C17 N4 C18 C19 . . . . -99.4(3) ?
    N4 C18 C19 C20 . . . . 63.6(3) ?
    C18 C19 C20 C21 . . . . 177.6(2) ?
    C19 C20 C21 C22 . . . . -176.4(2) ?
    C20 C21 C22 C23 . . . . 176.9(3) ?
    C21 C22 C23 C24 . . . . -176.1(3) ?
    C22 C23 C24 C25 . . . . 177.7(3) ?
    C23 C24 C25 C26 . . . . 174.3(3) ?
    C24 C25 C26 C27 . . . . -176.6(3) ?
    C34 N5 C28 C29 . . . . -179.4(3) ?
    C34 N5 C28 C33 . . . . 0.4(2) ?
    N5 C28 C29 C30 . . . . 178.7(2) ?
    C33 C28 C29 C30 . . . . -1.1(4) ?
    C28 C29 C30 C31 . . . . 1.0(4) ?
    C29 C30 C31 C32 . . . . -0.1(4) ?
    C30 C31 C32 C33 . . . . -0.8(4) ?
    C31 C32 C33 C28 . . . . 0.6(4) ?
    C31 C32 C33 N6 . . . . -178.5(2) ?
    N5 C28 C33 C32 . . . . -179.6(2) ?
    C29 C28 C33 C32 . . . . 0.3(4) ?
    N5 C28 C33 N6 . . . . -0.2(3) ?
    C29 C28 C33 N6 . . . . 179.6(2) ?
    C34 N6 C33 C32 . . . . 179.2(2) ?
    C34 N6 C33 C28 . . . . -0.1(3) ?
    C33 N6 C34 N5 . . . . 0.3(3) ?
    C33 N6 C34 C35 . . . . 179.5(2) ?
    C28 N5 C34 N6 . . . . -0.5(3) ?
    C28 N5 C34 C35 . . . . -179.7(2) ?
    N6 C34 C35 C36 . . . . 4.1(3) ?
    N5 C34 C35 C36 . . . . -176.8(2) ?
    C34 C35 C36 C37 . . . . -178.0(2) ?
    C35 C36 C37 C38 . . . . -179.7(2) ?
    C39 N7 C38 N8 . . . . 0.5(3) ?
    C39 N7 C38 C37 . . . . 179.9(2) ?
    C44 N8 C38 N7 . . . . -0.6(3) ?
    C45 N8 C38 N7 . . . . -178.4(2) ?
    C44 N8 C38 C37 . . . . -180.0(2) ?
    C45 N8 C38 C37 . . . . 2.2(4) ?
    C36 C37 C38 N7 . . . . 3.9(4) ?
    C36 C37 C38 N8 . . . . -176.8(2) ?
    C38 N7 C39 C44 . . . . -0.3(3) ?
    C38 N7 C39 C40 . . . . -178.3(3) ?
    C44 C39 C40 C41 . . . . 1.0(4) ?
    N7 C39 C40 C41 . . . . 178.9(3) ?
    C39 C40 C41 C42 . . . . 0.0(5) ?
    C40 C41 C42 C43 . . . . -0.6(6) ?
    C41 C42 C43 C44 . . . . 0.2(5) ?
    C38 N8 C44 C39 . . . . 0.3(3) ?
    C45 N8 C44 C39 . . . . 178.3(2) ?
    C38 N8 C44 C43 . . . . 180.0(3) ?
    C45 N8 C44 C43 . . . . -2.1(5) ?
    C40 C39 C44 N8 . . . . 178.2(2) ?
    N7 C39 C44 N8 . . . . -0.1(3) ?
    C40 C39 C44 C43 . . . . -1.4(4) ?
    N7 C39 C44 C43 . . . . -179.7(2) ?
    C42 C43 C44 N8 . . . . -178.7(3) ?
    C42 C43 C44 C39 . . . . 0.9(4) ?
    C38 N8 C45 C46 . . . . 87.3(3) ?
    C44 N8 C45 C46 . . . . -90.2(3) ?
    N8 C45 C46 C47 . . . . 171.8(2) ?
    C45 C46 C47 C48 . . . . 179.9(3) ?
    C46 C47 C48 C49 . . . . 176.0(3) ?
    C47 C48 C49 C50 . . . . -177.3(3) ?
    C48 C49 C50 C51 . . . . 177.3(3) ?
    C49 C50 C51 C52 . . . . -179.8(3) ?
    C50 C51 C52 C53 . . . . -179.2(3) ?
    C51 C52 C53 C54 . . . . -177.4(4) ?
loop_
    _geom_hbond_atom_site_label_D
    _geom_hbond_atom_site_label_H
    _geom_hbond_atom_site_label_A
    _geom_hbond_site_symmetry_A
    _geom_hbond_distance_DH
    _geom_hbond_distance_HA
    _geom_hbond_distance_DA
    _geom_hbond_angle_DHA
    _geom_hbond_publ_flag
    N1 H1 N2 4_576 0.880(10)
                           1.960(10)
                                   2.813(2) 162(2) yes
    N5 H5 N6 4_565 0.880(10)
                           2.010(10)
                                   2.860(2) 162(2) yes
