# Supplementary material for: 2-[3-(1H-Benzimidazol-2-yl)prop­yl]-1-decyl-1H-benzimidazole
Source: Acta Crystallogr Sect E Struct Rep Online. 2011 Aug 31;67(Pt 9):o2544. doi: 10.1107/S160053681103501X (PMC3200644; doi:10.1107/S160053681103501X)
Supplement: Supplementary file 2 [file e-67-o2544-Isup2.hkl]

# 
# h,k,l, Fc-squared, Fo-squared, sigma(Fo-squared) and status flag 
# 
data_I
_shelx_title '  P21/c' 
_shelx_refln_list_code          4 
_shelx_F_calc_maximum      524.64 
_exptl_crystal_F_000      1808.00 
_reflns_d_resolution_high  0.8338 
 
loop_ 
 _symmetry_equiv_pos_as_xyz 
 'x, y, z' 
 '-x, y+1/2, -z+1/2' 
 '-x, -y, -z' 
 'x, -y-1/2, z-1/2' 
 
_cell_length_a    38.5580 
_cell_length_b    13.2052 
_cell_length_c     9.9623 
_cell_angle_alpha  90.000 
_cell_angle_beta   95.339 
_cell_angle_gamma  90.000 
 
_shelx_F_squared_multiplier     1.000 
 
loop_ 
 _refln_index_h 
 _refln_index_k 
 _refln_index_l 
 _refln_F_squared_calc 
 _refln_F_squared_meas 
 _refln_F_squared_sigma 
 _refln_observed_status 
   3   0   0        0.26       -0.43      0.43 o 
   4   0   0     7483.23     3038.57     60.36 o 
   5   0   0      797.49      751.19      9.26 o 
   6   0   0     4304.61     4615.93     59.30 o 
   7   0   0      311.76      267.95      4.45 o 
   8   0   0     6907.64     5869.59     65.45 o 
   9   0   0      341.81      328.63      8.60 o 
  10   0   0     4471.85     4429.23     59.02 o 
  11   0   0      489.68      494.01     10.02 o 
  12   0   0       40.75       40.29      3.11 o 
  13   0   0      334.10      323.15      5.99 o 
  14   0   0     3442.90     3475.61     44.23 o 
  15   0   0      486.84      512.21      9.41 o 
  16   0   0      236.37      277.92      6.86 o 
  17   0   0     5595.41     5699.97     71.25 o 
  18   0   0      603.09      699.17     12.18 o 
  19   0   0     2416.03     2531.36     34.05 o 
  20   0   0     1577.08     1717.02     24.62 o 
  21   0   0        1.24        9.87      3.88 o 
  22   0   0     1414.91     1433.72     27.47 o 
  23   0   0       24.92       21.68      4.29 o 
  24   0   0      166.84      164.47      6.66 o 
  25   0   0      289.43      295.54      8.64 o 
  26   0   0        4.70       11.77      4.82 o 
  27   0   0      176.62      171.25      7.23 o 
  28   0   0        0.17       -0.19      4.68 o 
  29   0   0      135.57      131.73     11.11 o 
  30   0   0      511.61      450.81     11.30 o 
  31   0   0      858.65      792.38     15.42 o 
  32   0   0      101.85      127.61      7.09 o 
  33   0   0      591.74      577.34     12.78 o 
  34   0   0      862.22      911.88     16.57 o 
  35   0   0      513.28      554.24     15.49 o 
  36   0   0      156.53      162.63     22.47 o 
  37   0   0       26.27       40.08     18.30 o 
  39   0   0     2258.10     2052.34     75.52 o 
  40   0   0       76.69      149.19     23.63 o 
  41   0   0        5.16       22.70     18.53 o 
  42   0   0       43.10       67.42     20.62 o 
  43   0   0       29.01       21.55     19.00 o 
  44   0   0       20.52       21.08     19.69 o 
  45   0   0        0.00        5.79     18.07 o 
  46   0   0       21.94       15.52     19.46 o 
   4   1   0     1094.49      927.32     12.78 o 
   5   1   0      667.68      601.36      7.46 o 
   6   1   0    13991.21    14485.76    137.66 o 
   7   1   0        6.80       15.09      1.92 o 
   8   1   0      990.17      970.71      9.98 o 
   9   1   0      235.52      278.53      4.87 o 
  10   1   0      399.86      368.29      5.78 o 
  11   1   0       86.79       64.74      2.94 o 
  12   1   0      365.52      305.29      5.40 o 
  13   1   0      408.93      373.76      5.55 o 
  14   1   0      976.87      876.00     10.21 o 
  15   1   0      230.51      240.29      4.13 o 
  16   1   0      488.98      548.21      6.09 o 
  17   1   0      382.10      362.44      4.82 o 
  18   1   0     5461.51     5717.11     46.04 o 
  19   1   0      495.66      539.88      6.36 o 
  20   1   0      153.21      210.46      4.88 o 
  21   1   0     3122.24     3252.15     32.11 o 
  22   1   0        7.83       16.09      3.34 o 
  23   1   0      146.53      163.55      5.43 o 
  24   1   0       15.44        5.87      3.55 o 
  25   1   0      466.77      480.15      9.01 o 
  26   1   0      150.87      172.46      5.97 o 
  27   1   0      338.75      346.43      8.15 o 
  28   1   0      161.69      155.57      6.80 o 
  29   1   0      107.83      109.94      5.80 o 
  30   1   0      262.34      267.50      7.77 o 
  31   1   0      330.94      310.56      8.54 o 
  32   1   0        0.00        1.54      5.18 o 
  33   1   0      714.06      631.13     13.65 o 
  34   1   0      147.13      156.18      8.64 o 
  35   1   0        0.62        0.38      6.87 o 
  36   1   0       47.49       40.99      7.81 o 
  37   1   0     1066.61      959.82     20.47 o 
  38   1   0        0.02       17.51      8.53 o 
  39   1   0       29.88       50.20      7.53 o 
  40   1   0       49.98       60.40      7.37 o 
  41   1   0      102.34       91.33     11.94 o 
  42   1   0       24.11       38.95     15.17 o 
  43   1   0        7.92       36.97     15.75 o 
  44   1   0       35.74       57.35     28.15 o 
  45   1   0        3.89       20.61     13.33 o 
   0   2   0    28886.89    30020.63    828.91 o 
   1   2   0      114.18       88.44      2.17 o 
   2   2   0     7438.14     7719.07     74.29 o 
   3   2   0        2.38       -1.42      1.42 o 
   4   2   0     5492.35     5520.40     53.43 o 
   5   2   0      770.18      704.95      8.61 o 
   6   2   0     7884.91     7494.32    102.25 o 
   7   2   0      526.07      552.62     12.10 o 
   8   2   0    21008.75    21208.57    284.54 o 
   9   2   0       19.11       12.94      3.05 o 
  10   2   0      683.64      712.86     11.16 o 
  11   2   0      311.83      271.12      5.47 o 
  12   2   0      126.21      106.04      4.34 o 
  13   2   0        1.74       13.53      2.28 o 
  14   2   0     3801.67     3998.71     38.12 o 
  15   2   0       69.13       53.23      3.16 o 
  16   2   0     2195.16     2450.23     26.26 o 
  17   2   0     2680.21     2863.58     30.34 o 
  18   2   0      146.51      161.18      4.91 o 
  19   2   0      243.51      261.96      6.22 o 
  20   2   0       14.27       18.87      3.51 o 
  21   2   0      545.53      521.30      9.00 o 
  22   2   0      390.96      387.99      7.08 o 
  23   2   0      193.87      211.88      5.30 o 
  24   2   0        0.67        2.33      3.43 o 
  25   2   0       65.26       78.69      4.42 o 
  26   2   0       26.07       25.07      3.74 o 
  27   2   0      768.42      749.46     12.11 o 
  28   2   0      101.00      137.86      6.12 o 
  29   2   0      423.94      419.65     10.33 o 
  30   2   0       25.62       28.80      6.05 o 
  31   2   0      153.67      165.21      8.29 o 
  32   2   0       35.31       20.00      6.84 o 
  33   2   0       12.76        0.05      7.82 o 
  34   2   0       26.17       14.36      9.63 o 
  35   2   0       35.60       22.92      7.65 o 
  36   2   0        0.28       -6.59      7.18 o 
  37   2   0       10.73       15.30      7.92 o 
  38   2   0        6.25       -0.69      7.42 o 
  39   2   0      333.18      274.98     12.55 o 
  40   2   0        6.22       12.95      7.80 o 
  41   2   0       59.20       64.87      8.78 o 
  42   2   0        5.69       13.11      7.70 o 
  43   2   0       62.50       39.83     24.56 o 
  44   2   0       18.04       46.90     14.08 o 
  45   2   0       10.07        5.00     13.22 o 
   1   3   0      100.52      100.55      4.22 o 
   2   3   0    34837.70    33848.73    346.44 o 
   3   3   0      415.53      414.55      7.12 o 
   4   3   0   275243.78   231660.95   6205.44 o 
   5   3   0     9099.76     9158.18    101.93 o 
   6   3   0    11764.25    11405.66    126.35 o 
   7   3   0     4771.47     4811.54     55.21 o 
   8   3   0     2592.17     2429.79     29.71 o 
   9   3   0        9.60        5.18      2.64 o 
  10   3   0     2815.53     2683.98     40.02 o 
  11   3   0      484.28      498.02     12.35 o 
  12   3   0     2050.68     2206.76     30.72 o 
  13   3   0     1299.74     1281.66     19.90 o 
  14   3   0      164.17      144.66      5.58 o 
  15   3   0      716.21      813.63     10.17 o 
  16   3   0      174.89      197.97      5.25 o 
  17   3   0     1778.97     1855.95     19.89 o 
  18   3   0      899.05      879.34     12.00 o 
  19   3   0        1.75       -2.81      2.81 o 
  20   3   0       49.23       33.01      5.00 o 
  21   3   0      102.83      116.63      4.80 o 
  22   3   0       15.87       25.40      3.74 o 
  23   3   0       87.16       93.65      4.95 o 
  24   3   0      297.59      295.37      7.99 o 
  25   3   0      653.54      629.42     12.08 o 
  26   3   0        0.50        6.90      5.39 o 
  27   3   0       35.62       41.18      4.80 o 
  28   3   0      422.39      411.83     10.16 o 
  29   3   0      607.16      572.93     11.89 o 
  30   3   0      359.29      392.49     10.18 o 
  31   3   0       36.98       37.51      7.32 o 
  32   3   0       77.13       80.26      8.82 o 
  33   3   0      420.04      429.68     14.47 o 
  34   3   0       26.81       34.20      8.14 o 
  35   3   0       70.28       79.20      9.04 o 
  36   3   0       13.93        2.63      7.42 o 
  37   3   0        4.13       12.00      7.89 o 
  38   3   0        6.05        6.87      9.56 o 
  39   3   0        7.73       -0.82      7.85 o 
  40   3   0        0.40        3.91     13.91 o 
  41   3   0       44.34       51.48     11.79 o 
  42   3   0        1.81       18.31      8.57 o 
  43   3   0      241.66      227.22     16.75 o 
  44   3   0        5.97        2.16     12.52 o 
  45   3   0       33.73       48.19     14.40 o 
   0   4   0    26625.56    25852.90    492.67 o 
   1   4   0       33.25       44.93      2.91 o 
   2   4   0     1197.38     1324.21     18.05 o 
   3   4   0      322.84      337.34      6.21 o 
   4   4   0    19951.54    20360.47    206.55 o 
   5   4   0     1544.89     1593.96     20.42 o 
   6   4   0    35845.20    36664.75    400.34 o 
   7   4   0      397.66      408.27      8.31 o 
   8   4   0      859.16      865.30     13.23 o 
   9   4   0        6.49        0.49      3.17 o 
  10   4   0     5363.67     5628.11     65.16 o 
  11   4   0      681.52      724.08     20.55 o 
  12   4   0       10.99       29.42      4.24 o 
  13   4   0     2989.83     2884.86     39.48 o 
  14   4   0      786.23      887.55     25.84 o 
  15   4   0       19.53       18.62      4.39 o 
  16   4   0     2840.54     2950.71     41.05 o 
  17   4   0      294.99      280.47      9.42 o 
  18   4   0        2.11        5.95      2.55 o 
  19   4   0        0.90       -1.03      2.72 o 
  20   4   0      455.49      482.67      8.65 o 
  21   4   0      134.11      158.20      5.45 o 
  22   4   0       52.60       37.39      5.51 o 
  23   4   0      322.95      316.45     10.13 o 
  24   4   0      380.34      361.14     11.52 o 
  25   4   0       57.20       47.53      6.35 o 
  26   4   0      109.93      102.17      7.56 o 
  27   4   0      141.45      126.03      8.25 o 
  28   4   0       24.21       16.78      6.64 o 
  29   4   0      418.20      398.80     12.45 o 
  30   4   0       54.73       41.27      8.04 o 
  31   4   0        3.31        8.35      6.67 o 
  32   4   0       15.79       23.52      7.01 o 
  33   4   0      434.90      401.61     14.34 o 
  34   4   0      286.73      334.69     13.33 o 
  35   4   0        1.67        4.15      7.52 o 
  36   4   0       15.34        6.47      7.69 o 
  37   4   0       95.85      132.45     14.79 o 
  38   4   0       13.26       27.09      8.62 o 
  39   4   0       39.72       40.33     10.87 o 
  40   4   0       97.47       81.52     10.01 o 
  41   4   0      123.98      152.09     16.28 o 
  42   4   0       79.96       95.33     10.43 o 
  43   4   0       37.64       42.53      9.63 o 
  44   4   0       20.83       27.71     21.11 o 
   1   5   0      898.19      898.74     12.12 o 
   2   5   0     3740.96     3598.67     45.45 o 
   3   5   0      636.04      606.33     11.77 o 
   4   5   0      490.09      466.54      9.73 o 
   5   5   0        0.02        0.76      2.58 o 
   6   5   0      505.99      465.59      8.70 o 
   7   5   0       88.26       96.05      5.01 o 
   8   5   0     1943.01     2107.27     26.98 o 
   9   5   0      274.42      275.62      7.46 o 
  10   5   0     6281.67     6512.98     75.18 o 
  11   5   0       22.95       68.85      5.50 o 
  12   5   0    15803.36    16349.92    182.13 o 
  13   5   0     1186.89     1132.13     17.75 o 
  14   5   0       33.73       23.00      5.00 o 
  15   5   0      214.68      223.57      8.31 o 
  16   5   0      214.02      213.87      7.52 o 
  17   5   0       56.15       60.04      6.06 o 
  18   5   0       86.53       85.86      5.87 o 
  19   5   0       92.71       97.52      9.27 o 
  20   5   0       50.31       39.56      5.43 o 
  21   5   0      123.62      125.34      7.91 o 
  22   5   0      264.70      282.65     10.38 o 
  23   5   0      437.81      429.49     12.49 o 
  24   5   0        0.10       16.70      5.97 o 
  25   5   0     1225.30     1261.19     21.81 o 
  26   5   0      101.78      115.92      8.38 o 
  27   5   0      303.44      317.78     11.54 o 
  28   5   0       25.07        9.34      6.92 o 
  29   5   0       20.14        9.84      9.06 o 
  30   5   0      503.92      511.12     17.56 o 
  31   5   0       32.78       11.70      8.82 o 
  32   5   0       12.40       20.66      9.13 o 
  33   5   0       84.92       95.62     10.72 o 
  34   5   0       10.64        1.26      9.75 o 
  35   5   0       15.61       19.55     10.41 o 
  36   5   0        0.50       23.07     10.63 o 
  37   5   0        5.72       -0.04     10.26 o 
  38   5   0        6.61        3.21     10.02 o 
  39   5   0       65.32       71.59     12.65 o 
  40   5   0       16.45       29.60     11.39 o 
  41   5   0       13.45       18.38     11.21 o 
  42   5   0       40.58       23.19     11.61 o 
  43   5   0       32.48        9.68     11.40 o 
   0   6   0     1768.83     1655.41     24.78 o 
   1   6   0     1156.28     1109.44     14.88 o 
   2   6   0       82.13       92.74      5.41 o 
   3   6   0     2036.57     2095.72     31.96 o 
   4   6   0        0.60       -0.13      3.41 o 
   5   6   0      791.81      789.76     13.32 o 
   6   6   0     4399.33     4299.19     49.96 o 
   7   6   0     1955.92     2010.11     25.98 o 
   8   6   0     4059.53     4252.39     53.64 o 
   9   6   0     5071.37     5368.06     62.98 o 
  10   6   0     5141.51     5405.45     63.68 o 
  11   6   0     2721.63     2606.64     33.67 o 
  12   6   0      147.77      176.07      6.99 o 
  13   6   0     2405.29     2372.50     31.58 o 
  14   6   0      918.13      921.81     22.29 o 
  15   6   0      422.40      496.77     11.59 o 
  16   6   0        6.61       -1.31      5.33 o 
  17   6   0       63.37       75.66      6.76 o 
  18   6   0        0.89       -1.40      4.56 o 
  19   6   0      269.42      287.29      9.76 o 
  20   6   0       69.33       84.02      6.77 o 
  21   6   0       51.21       46.11      7.05 o 
  22   6   0       87.55       85.88      6.95 o 
  23   6   0      349.81      344.94     11.28 o 
  24   6   0      819.11      786.64     15.85 o 
  25   6   0        4.14       -4.24      6.42 o 
  26   6   0      210.85      195.71     14.12 o 
  27   6   0       81.58       49.23      9.30 o 
  28   6   0        0.43       14.43      9.17 o 
  29   6   0      324.02      311.57     18.09 o 
  30   6   0      247.25      230.22     13.40 o 
  31   6   0       99.50       91.18     10.81 o 
  32   6   0        2.12       11.32      8.98 o 
  33   6   0       26.83       27.83     12.33 o 
  34   6   0        6.30       20.03     13.99 o 
  35   6   0       48.58       51.66     19.69 o 
  36   6   0        5.10       -4.63     17.84 o 
  37   6   0       15.26        7.18     19.00 o 
  38   6   0        4.85       -2.78     18.77 o 
  39   6   0       31.48       27.57     21.31 o 
  40   6   0        4.85       13.67     19.69 o 
  41   6   0        7.41       -8.80     19.92 o 
  42   6   0        0.22       29.65     22.70 o 
   1   7   0        6.78       14.06      2.49 o 
   2   7   0      997.37      952.47     15.38 o 
   3   7   0        2.19       -3.07      3.67 o 
   4   7   0       90.39      104.39      5.93 o 
   5   7   0      255.96      259.73      8.93 o 
   6   7   0      119.44      140.90      6.13 o 
   7   7   0        1.90        8.36      3.96 o 
   8   7   0     8034.46     8239.52     99.21 o 
   9   7   0     5224.20     5093.07     59.69 o 
  10   7   0     4860.12     4695.19     56.36 o 
  11   7   0      695.95      751.28     19.81 o 
  12   7   0     2376.20     2109.59     28.95 o 
  13   7   0      111.64      140.93      6.97 o 
  14   7   0     1748.22     1689.90     24.88 o 
  15   7   0       62.33       76.85      6.23 o 
  16   7   0      475.69      525.49     12.90 o 
  17   7   0       36.90       41.01      5.94 o 
  18   7   0      121.81      129.58      8.73 o 
  19   7   0       70.95       77.63     11.72 o 
  20   7   0        1.25        5.96      5.27 o 
  21   7   0       18.64       34.53      6.64 o 
  22   7   0      156.47      205.26     10.17 o 
  23   7   0      787.37      793.90     16.29 o 
  24   7   0        8.05        7.15      6.72 o 
  25   7   0      480.22      482.13     13.34 o 
  26   7   0       58.05       58.09      8.64 o 
  27   7   0      474.74      494.58     22.44 o 
  28   7   0      142.02      105.90     16.92 o 
  29   7   0      215.41      157.67     18.14 o 
  30   7   0       12.07        3.73     13.75 o 
  31   7   0        8.54       12.97     13.78 o 
  32   7   0        6.02       18.21     14.52 o 
  33   7   0       89.80      106.61     17.07 o 
  34   7   0        1.18      -13.58     13.58 o 
  35   7   0        0.02       -6.80     14.32 o 
  36   7   0       15.09       37.30     19.69 o 
  37   7   0        9.39        4.40     20.39 o 
  38   7   0        2.38      -18.30     18.30 o 
  39   7   0        0.00       26.18     21.55 o 
  40   7   0        2.15        5.33     21.31 o 
  41   7   0        8.92       12.74     22.70 o 
   0   8   0       75.37       51.43      5.72 o 
   1   8   0        0.01       -2.49      2.79 o 
   2   8   0       95.97       82.53      4.00 o 
   3   8   0       14.83        6.53      3.74 o 
   4   8   0      288.17      292.36      8.51 o 
   5   8   0      114.42      126.31      9.60 o 
   6   8   0      820.93      837.43     17.41 o 
   7   8   0      137.86      121.75      7.08 o 
   8   8   0     1623.29     1639.69     29.15 o 
   9   8   0        4.85       14.32      6.01 o 
  10   8   0     2093.22     2312.66     33.52 o 
  11   8   0       89.11      100.68      6.65 o 
  12   8   0     1551.88     1490.28     24.64 o 
  13   8   0       81.87       88.33      6.95 o 
  14   8   0      387.15      391.58     11.76 o 
  15   8   0       77.84       82.05      6.76 o 
  16   8   0      257.09      265.05      9.73 o 
  17   8   0      456.38      444.93     12.24 o 
  18   8   0      337.77      328.70     10.98 o 
  19   8   0        1.81        6.88      5.94 o 
  20   8   0       29.48       26.55      7.48 o 
  21   8   0     1264.26     1347.83     25.68 o 
  22   8   0      188.56      218.66     11.19 o 
  23   8   0        2.90       10.51      7.85 o 
  24   8   0       28.95       31.16      8.75 o 
  25   8   0        5.32        8.79      9.25 o 
  26   8   0       75.74       60.59     13.45 o 
  27   8   0       30.76       16.82     12.20 o 
  28   8   0        3.63      -12.20     18.53 o 
  29   8   0       69.05       73.19     15.80 o 
  30   8   0       66.69       90.18     36.49 o 
  31   8   0       13.83      -11.12     13.71 o 
  32   8   0        5.49       -7.46     14.34 o 
  33   8   0        6.09      -13.39     13.39 o 
  34   8   0       16.54       12.83     14.96 o 
  35   8   0       20.96       19.84     15.53 o 
  36   8   0        0.05      -14.36     14.36 o 
  37   8   0        1.53       -3.24     19.92 o 
  38   8   0        0.62      -13.67     19.69 o 
  39   8   0        2.85      -14.36     20.39 o 
   1   9   0       25.37       14.73      4.56 o 
   2   9   0       27.93       20.07      4.15 o 
   3   9   0        0.24       -1.01      3.08 o 
   4   9   0        3.21        7.98      4.29 o 
   5   9   0      145.14      165.17     10.60 o 
   6   9   0       52.30       60.04      8.66 o 
   7   9   0      952.50      942.27     28.70 o 
   8   9   0       30.47       43.27     16.94 o 
   9   9   0       66.62       85.26     15.07 o 
  10   9   0      877.87      894.51     20.62 o 
  11   9   0      743.20      794.92     23.77 o 
  12   9   0      436.49      476.34     12.36 o 
  13   9   0      616.58      613.51     14.61 o 
  14   9   0      223.99      236.44      9.96 o 
  15   9   0       93.54      128.09     11.81 o 
  16   9   0      988.24      972.98     20.12 o 
  17   9   0      393.35      427.87     13.74 o 
  18   9   0      220.71      244.66     18.33 o 
  19   9   0      344.28      348.39     14.61 o 
  20   9   0      813.97      838.82     27.95 o 
  21   9   0      184.26      166.91     16.46 o 
  22   9   0        0.14       -2.47      9.39 o 
  23   9   0       63.50       73.62     11.53 o 
  24   9   0      122.92      140.89     11.94 o 
  25   9   0      462.69      507.95     21.74 o 
  26   9   0        0.07       21.84     11.76 o 
  27   9   0      106.05      120.21     23.96 o 
  28   9   0       10.24       18.79     12.46 o 
  29   9   0      112.94      122.19     17.29 o 
  30   9   0       27.60       50.87     17.72 o 
  31   9   0        0.03       12.59     20.16 o 
  32   9   0      110.15      111.57     18.19 o 
  33   9   0        0.09       -3.17     16.22 o 
  34   9   0       70.84       82.06     18.26 o 
  35   9   0        4.02       25.62     15.84 o 
  36   9   0        3.10       -9.79     15.47 o 
  37   9   0       39.11        3.42     16.24 o 
   0  10   0      136.52      110.22      8.94 o 
   1  10   0      204.45      239.51      8.71 o 
   2  10   0      190.78      224.41      9.51 o 
   3  10   0        6.72        1.47      5.99 o 
   4  10   0      347.86      385.06     11.71 o 
   5  10   0      106.66      126.86     10.98 o 
   6  10   0      581.35      597.13     22.58 o 
   7  10   0        4.85        2.06      8.52 o 
   8  10   0       12.73       -1.05      8.22 o 
   9  10   0       66.36       71.55     11.06 o 
  10  10   0       54.95       75.68     11.50 o 
  11  10   0      104.59      100.25     11.87 o 
  12  10   0      725.01      658.10     18.85 o 
  13  10   0     1180.45     1174.59     31.41 o 
  14  10   0       62.38       58.84     12.94 o 
  15  10   0      283.86      290.83     31.97 o 
  16  10   0      268.47      256.56     15.97 o 
  17  10   0        2.91       -4.89      7.80 o 
  18  10   0        6.63       -1.29      8.13 o 
  19  10   0      149.78      164.78     12.30 o 
  20  10   0        0.59        8.08      8.93 o 
  21  10   0      117.29      120.62     11.75 o 
  22  10   0        0.71       16.43      9.69 o 
  23  10   0      467.01      457.78     23.04 o 
  24  10   0      186.67      195.49     17.95 o 
  25  10   0       15.81       28.63     12.21 o 
  26  10   0       50.13       37.56     12.95 o 
  27  10   0       29.14       31.50     12.33 o 
  28  10   0       11.17       11.14     14.68 o 
  29  10   0       18.90       -2.41     14.56 o 
  30  10   0        5.03       19.02     14.73 o 
  31  10   0        1.69        7.73     17.14 o 
  32  10   0        1.44      -14.40     14.40 o 
  33  10   0       48.22       42.14     16.49 o 
  34  10   0       12.31       17.57     16.53 o 
  35  10   0       11.56       10.98     16.34 o 
   1  11   0       16.48       26.14     10.61 o 
   2  11   0       11.68        8.15      7.58 o 
   3  11   0        0.14        2.96      6.72 o 
   4  11   0      148.31      161.05      9.36 o 
   5  11   0       39.33       51.65      7.38 o 
   6  11   0      336.66      339.79     27.56 o 
   7  11   0       63.40       52.58     10.57 o 
   8  11   0        8.05      -10.17     13.02 o 
   9  11   0      204.21      222.97     18.75 o 
  10  11   0       91.37       71.66     14.97 o 
  11  11   0       21.54       38.46     22.47 o 
  12  11   0      169.20      176.53     27.11 o 
  13  11   0        9.80        9.96     22.47 o 
  14  11   0      275.87      243.48     30.12 o 
  15  11   0       12.64       12.27     11.58 o 
  16  11   0       75.48       75.67     13.86 o 
  17  11   0        1.01       -8.65     12.05 o 
  18  11   0       14.92       18.01     12.40 o 
  19  11   0       18.04        4.30     18.42 o 
  20  11   0        0.07       -3.47     12.02 o 
  21  11   0        1.58       -2.00     12.38 o 
  22  11   0       70.69       73.52     15.64 o 
  23  11   0        5.70      -25.25     25.25 o 
  24  11   0      105.07       18.30     28.26 o 
  25  11   0      143.12      198.69     24.07 o 
  26  11   0        8.29        9.01     32.09 o 
  27  11   0       21.36       19.95     12.70 o 
  28  11   0        5.98       -3.17     19.42 o 
  29  11   0        2.89       -1.00     12.29 o 
  30  11   0        0.96       23.82     14.94 o 
  31  11   0        9.95      -14.17     14.17 o 
  32  11   0        6.07        6.17     22.47 o 
  33  11   0        0.00      -16.45     16.45 o 
   0  12   0        6.62       -3.48     14.83 o 
   1  12   0      115.28      118.19     13.48 o 
   2  12   0       26.16       47.68     11.44 o 
   3  12   0        0.83        2.26     10.63 o 
   4  12   0       45.93       43.46     16.22 o 
   5  12   0       15.69        3.28      9.71 o 
   6  12   0       71.67       51.09     10.45 o 
   7  12   0        4.09        8.57     19.23 o 
   8  12   0       64.94      106.10     22.24 o 
   9  12   0       30.59       46.80     21.31 o 
  10  12   0       80.24       63.71     22.47 o 
  11  12   0        0.02       -6.72     21.08 o 
  12  12   0      173.26      141.09     26.87 o 
  13  12   0       38.99       49.35     24.33 o 
  14  12   0        3.44       23.63     23.17 o 
  15  12   0       16.90       30.12     25.25 o 
  16  12   0      172.59      168.19     30.58 o 
  17  12   0        6.19       43.79     26.64 o 
  18  12   0        1.44      -10.44     10.44 o 
  19  12   0       49.16       63.99     23.63 o 
  20  12   0       39.70       60.33     16.56 o 
  21  12   0      373.59      421.93     59.54 o 
  22  12   0        5.75        8.99     18.19 o 
  23  12   0       70.59       67.42     30.35 o 
  24  12   0       39.45       65.33     31.04 o 
  25  12   0       80.62       46.55     21.05 o 
  26  12   0        5.91        4.06     26.99 o 
  27  12   0        0.01       15.66     36.49 o 
  28  12   0        3.25       -4.71     22.36 o 
  29  12   0        2.47        1.91     20.47 o 
  30  12   0        5.91       41.70     31.28 o 
   1  13   0        0.08       -7.76     11.67 o 
   2  13   0      310.32      304.80     22.01 o 
   3  13   0      101.48       95.57     13.86 o 
   4  13   0       82.90      109.04     24.56 o 
   5  13   0       88.43       75.76     12.72 o 
   6  13   0       25.59       19.92     20.85 o 
   7  13   0       23.94        6.72     21.78 o 
   8  13   0        0.39        3.01     21.78 o 
   9  13   0       11.58        4.87     21.78 o 
  10  13   0        0.05      -21.31     21.31 o 
  11  13   0        1.74      -21.78     21.78 o 
  12  13   0       15.95       32.20     24.56 o 
  13  13   0       67.74       99.15     29.19 o 
  14  13   0       54.76       94.29     28.73 o 
  15  13   0        6.13       41.47     26.41 o 
  16  13   0      266.33      231.20     34.06 o 
  17  13   0      323.24      337.54     37.99 o 
  18  13   0       65.79       11.35     28.03 o 
  19  13   0      354.97      317.85     38.69 o 
  20  13   0       75.48       79.00     30.58 o 
  21  13   0        1.17        9.34     25.02 o 
  22  13   0        5.80       53.98     28.73 o 
  23  13   0       17.62       48.42     30.81 o 
  24  13   0        2.82        3.80     20.21 o 
  25  13   0        7.32       29.59     21.13 o 
  26  13   0        1.00       20.55     59.19 o 
   0  14   0       28.30      -18.53     18.53 o 
   1  14   0        6.67       -6.58     13.00 o 
   2  14   0        0.52      -12.15     12.89 o 
   3  14   0        1.10      -12.46     12.46 o 
   4  14   0        1.25        1.21     12.74 o 
   5  14   0        0.14      -12.50     12.50 o 
   6  14   0       30.69        6.26     22.24 o 
   7  14   0       15.42      -20.16     22.94 o 
   8  14   0      120.14      125.10     26.87 o 
   9  14   0       13.99       -7.18     23.17 o 
  10  14   0       27.57       28.26     26.41 o 
  11  14   0        6.57      -23.17     23.17 o 
  12  14   0       13.28        1.39     24.79 o 
  13  14   0      136.43       97.07     29.65 o 
  14  14   0        3.54      -24.56     24.56 o 
  15  14   0       17.07       -1.85     26.64 o 
  16  14   0        0.00        3.71     27.57 o 
  17  14   0        5.34       -4.17     27.80 o 
  18  14   0      172.30      116.07     32.67 o 
  19  14   0       64.72       87.80     31.97 o 
  20  14   0       34.76       -2.55     28.26 o 
  21  14   0       41.24       20.62     30.35 o 
   1  15   0        4.96      -14.83     14.83 o 
   2  15   0       51.21       23.25     14.90 o 
   3  15   0        1.06      -14.71     14.71 o 
   4  15   0        7.75      -13.80     13.80 o 
   5  15   0        0.15      -13.67     22.94 o 
   6  15   0        6.65      -17.38     22.47 o 
   7  15   0        0.00        6.95     25.25 o 
   8  15   0        9.12      -24.79     24.79 o 
   9  15   0       17.17       19.92     26.64 o 
  10  15   0       17.90      -24.33     24.33 o 
  11  15   0       11.28      -20.85     25.48 o 
  12  15   0       36.21       17.61     26.87 o 
  13  15   0        0.18        1.16     27.57 o 
  14  15   0       24.05       47.96     29.89 o 
 -46   1   1       22.46       50.45     14.25 o 
 -45   1   1        0.01       19.92     13.11 o 
 -44   1   1       13.54       27.34     13.31 o 
 -43   1   1        7.51       19.10     12.68 o 
 -42   1   1        2.28        1.77     14.71 o 
 -41   1   1       96.68      101.40     14.90 o 
 -40   1   1       18.91       26.41     12.63 o 
 -39   1   1      181.88      159.02      7.76 o 
 -38   1   1        0.73       -5.54      5.54 o 
 -37   1   1        2.48       -5.50      6.07 o 
 -36   1   1      106.01       94.82      7.91 o 
 -35   1   1      343.97      335.93     12.98 o 
 -34   1   1       76.25       80.56     10.12 o 
 -33   1   1       27.50       33.01      6.00 o 
 -32   1   1       72.70       76.27      6.07 o 
 -31   1   1      109.64      107.97      6.37 o 
 -30   1   1       24.84       32.09      4.76 o 
 -29   1   1       15.47       13.48      4.28 o 
 -28   1   1        5.10       -1.81      3.84 o 
 -27   1   1        4.32        4.33      3.82 o 
 -26   1   1       23.52       31.64      4.04 o 
 -25   1   1       51.79       72.85      4.46 o 
 -24   1   1      250.30      242.77      6.37 o 
 -23   1   1      213.25      260.67      6.39 o 
 -22   1   1      304.30      304.90      7.67 o 
 -21   1   1     2457.65     2499.82     25.29 o 
 -20   1   1      319.75      355.51      6.26 o 
 -19   1   1       66.82       73.77      3.44 o 
 -18   1   1     4926.13     5000.95     53.70 o 
 -17   1   1      771.25      837.93     11.77 o 
 -16   1   1      149.73      122.40      3.75 o 
 -15   1   1     1453.28     1565.07     16.12 o 
 -14   1   1     1536.82     1655.89     16.84 o 
 -13   1   1     2016.69     2086.80     20.56 o 
 -12   1   1        2.85        0.48      1.97 o 
 -11   1   1      194.65      231.40      6.19 o 
 -10   1   1     1754.54     1759.05     17.40 o 
  -9   1   1      619.80      637.68      8.34 o 
  -8   1   1     4051.40     3939.02     34.96 o 
  -7   1   1     4728.47     4716.75     46.02 o 
  -6   1   1    25694.36    23666.03    239.77 o 
  -5   1   1     2352.28     2288.21     24.66 o 
  -4   1   1     1020.74      809.49     22.79 o 
  -3   1   1     2701.67     2576.25     31.20 o 
  -2   1   1    36971.83    35500.42    353.81 o 
  -1   1   1      566.81      543.50     11.58 o 
   0   1   1    28590.05    26591.74    454.86 o 
   1   1   1        0.08       -0.85      0.85 o 
   2   1   1     2928.28     2802.08     22.49 o 
   3   1   1     2878.35     2845.21     23.93 o 
   4   1   1    58195.68    56347.70    498.77 o 
   5   1   1     1501.34     1288.50     12.84 o 
   6   1   1     3250.31     3178.05     33.47 o 
   7   1   1      511.00      595.56      6.77 o 
   8   1   1     1436.67     1511.94     14.47 o 
   9   1   1      848.62      765.79      7.89 o 
  10   1   1     2783.43     2922.92     24.18 o 
  11   1   1       39.39       65.95      2.52 o 
  12   1   1      206.76      174.03      3.63 o 
  13   1   1        0.35       -1.96      1.96 o 
  14   1   1      596.06      624.61      7.10 o 
  15   1   1        7.50        3.08      2.09 o 
  16   1   1      293.65      355.08      5.43 o 
  17   1   1      676.91      703.15      8.41 o 
  18   1   1      784.39      788.17      9.49 o 
  19   1   1      289.91      302.62      5.48 o 
  20   1   1     1287.05     1232.96     12.94 o 
  21   1   1      284.78      310.15      5.67 o 
  22   1   1       25.45       24.05      3.03 o 
  23   1   1      655.11      615.61     10.00 o 
  24   1   1        4.69        5.66      3.13 o 
  25   1   1      160.66      183.52      5.34 o 
  26   1   1      406.16      415.20      7.53 o 
  27   1   1       11.00       10.91      3.51 o 
  28   1   1      157.00      157.21      5.21 o 
  29   1   1       10.02       13.98      3.56 o 
  30   1   1      143.92      158.08      5.91 o 
  31   1   1      389.05      370.80      9.58 o 
  32   1   1       39.17       46.35      6.14 o 
  33   1   1      339.50      358.20     10.29 o 
  34   1   1      343.11      313.54     15.28 o 
  35   1   1        0.90       27.88      7.77 o 
  36   1   1      247.31      232.36     11.31 o 
  37   1   1      307.83      256.54     19.63 o 
  38   1   1      400.08      419.20     14.42 o 
  39   1   1        0.00       27.39      7.90 o 
  40   1   1      148.04      115.59      9.35 o 
  41   1   1       42.50       57.17      7.90 o 
  42   1   1       25.30       52.34     15.17 o 
  43   1   1        7.97       31.43     13.52 o 
  44   1   1        6.64       13.87     13.84 o 
  45   1   1        6.01       -1.12     13.19 o 
 -45   2   1       13.88       24.60     13.21 o 
 -44   2   1        0.00       10.27     13.15 o 
 -43   2   1        3.81       10.13     12.66 o 
 -42   2   1       64.76       87.80      8.37 o 
 -41   2   1      111.17      100.95      9.31 o 
 -40   2   1        0.51        6.05      7.32 o 
 -39   2   1        0.07       -3.17      6.97 o 
 -38   2   1       10.79       14.19      7.74 o 
 -37   2   1      177.09      182.24     10.16 o 
 -36   2   1       19.36       30.80      7.49 o 
 -35   2   1     1133.40     1024.69     21.70 o 
 -34   2   1      111.82      100.65      8.71 o 
 -33   2   1       23.04       15.87      6.44 o 
 -32   2   1      166.60      141.53      7.74 o 
 -31   2   1       11.61       11.43      5.63 o 
 -30   2   1       93.57       88.76      6.69 o 
 -29   2   1      234.59      238.10      8.38 o 
 -28   2   1       47.76       39.13      4.95 o 
 -27   2   1       36.88       38.69      4.64 o 
 -26   2   1      330.85      338.16      7.24 o 
 -25   2   1       34.64       44.02      4.14 o 
 -24   2   1       71.69       71.33      4.75 o 
 -23   2   1       27.80       25.01      3.55 o 
 -22   2   1     3197.72     3320.59     35.16 o 
 -21   2   1       49.25       64.77      4.00 o 
 -20   2   1      518.19      524.84      8.77 o 
 -19   2   1      112.58      122.79      5.11 o 
 -18   2   1     1600.94     1757.06     19.92 o 
 -17   2   1     7097.09     7443.57     73.13 o 
 -16   2   1      118.65      133.62      4.21 o 
 -15   2   1      198.76      147.58      4.92 o 
 -14   2   1        5.72        1.67      1.96 o 
 -13   2   1       87.78       88.91      4.41 o 
 -12   2   1      960.71      922.62     14.49 o 
 -11   2   1       27.11       23.76      3.28 o 
 -10   2   1        2.54        4.59      3.17 o 
  -9   2   1      199.99      221.53      5.96 o 
  -8   2   1     8387.23     7639.04     93.74 o 
  -7   2   1        5.47        0.48      2.60 o 
  -6   2   1    32825.70    31860.33    589.35 o 
  -5   2   1     2736.12     2586.58     37.29 o 
  -4   2   1     1577.78     1395.21     44.52 o 
  -3   2   1     7549.11     7635.84     69.18 o 
  -2   2   1     1831.18     1977.14     20.12 o 
  -1   2   1     4262.34     4142.57     40.32 o 
   0   2   1        4.86       20.02      1.41 o 
   1   2   1      140.02      128.55      2.28 o 
   2   2   1     2175.73     2027.92     18.09 o 
   3   2   1      605.32      685.64      7.40 o 
   4   2   1    51301.93    51281.73    489.94 o 
   5   2   1     7569.53     7535.19     84.06 o 
   6   2   1      279.29      164.09      4.49 o 
   7   2   1     1087.73     1131.46     14.47 o 
   8   2   1    11244.66    11817.00    145.15 o 
   9   2   1      154.26      120.78     11.92 o 
  10   2   1      718.75      589.17      9.53 o 
  11   2   1        6.44       -2.29      2.29 o 
  12   2   1      628.28      783.13     10.38 o 
  13   2   1       25.11       10.02      2.60 o 
  14   2   1     3005.43     2740.71     29.10 o 
  15   2   1        7.18       13.14      2.56 o 
  16   2   1     1049.80     1204.46     12.92 o 
  17   2   1        2.68       -0.74      2.56 o 
  18   2   1     2221.22     2409.88     23.39 o 
  19   2   1        4.00       10.80      2.84 o 
  20   2   1      597.08      629.52      8.99 o 
  21   2   1      526.66      525.04      8.75 o 
  22   2   1     1353.14     1273.28     15.49 o 
  23   2   1       25.96       39.39      4.04 o 
  24   2   1      634.68      646.17     10.28 o 
  25   2   1        0.18        0.73      3.73 o 
  26   2   1       24.58       19.80      4.50 o 
  27   2   1        3.38        0.13      4.02 o 
  28   2   1        3.33       -0.12      4.22 o 
  29   2   1       67.72       77.82      5.83 o 
  30   2   1      189.52      220.47      9.16 o 
  31   2   1       47.27       58.32      7.88 o 
  32   2   1       48.68       58.37      9.73 o 
  33   2   1      120.42      137.35     11.50 o 
  34   2   1      665.49      632.38     20.56 o 
  35   2   1      400.21      385.26     16.72 o 
  36   2   1       54.70       60.93     12.44 o 
  37   2   1        1.92        3.71      7.96 o 
  38   2   1       59.32       65.79     10.26 o 
  39   2   1        2.53       -7.92      7.92 o 
  40   2   1       42.23       40.62      9.01 o 
  41   2   1      247.11      237.86     20.53 o 
  42   2   1       58.34       67.90      9.32 o 
  43   2   1        9.38       20.68     13.85 o 
  44   2   1        3.36       24.33     13.75 o 
  45   2   1       12.92       12.52     17.49 o 
 -45   3   1        2.33        9.15     12.63 o 
 -44   3   1        1.00       18.44     16.68 o 
 -43   3   1        7.25        7.72      7.90 o 
 -42   3   1       12.33        4.87     12.01 o 
 -41   3   1       72.38       88.57      9.44 o 
 -40   3   1        2.97        4.16      7.99 o 
 -39   3   1        3.71        4.60      7.54 o 
 -38   3   1        9.03       10.37      7.53 o 
 -37   3   1       92.25      104.04      9.31 o 
 -36   3   1        2.01       -2.64      8.83 o 
 -35   3   1      438.85      377.38     13.41 o 
 -34   3   1       20.53       21.65      7.37 o 
 -33   3   1      959.10      871.48     19.80 o 
 -32   3   1       21.14       26.41      6.66 o 
 -31   3   1       35.89       24.98      6.45 o 
 -30   3   1       72.21       70.18      6.46 o 
 -29   3   1      234.02      194.58      8.36 o 
 -28   3   1      309.30      338.91     11.57 o 
 -27   3   1      144.19      148.55      7.48 o 
 -26   3   1      193.50      198.39      8.24 o 
 -25   3   1        1.35       -1.65      5.02 o 
 -24   3   1      104.15       98.24      6.23 o 
 -23   3   1       15.25       24.12      3.75 o 
 -22   3   1      213.20      236.57      6.28 o 
 -21   3   1      249.03      295.32      6.72 o 
 -20   3   1        1.82        0.91      2.86 o 
 -19   3   1        0.85       -0.95      2.60 o 
 -18   3   1       67.57       76.11      3.27 o 
 -17   3   1      214.60      231.64      7.34 o 
 -16   3   1       36.70       14.66      4.74 o 
 -15   3   1      564.09      590.38     11.12 o 
 -14   3   1     2119.88     2038.56     26.63 o 
 -13   3   1      899.84      846.26     13.52 o 
 -12   3   1     1707.39     1780.35     29.68 o 
 -11   3   1      276.34      277.93      7.99 o 
 -10   3   1     1944.99     1870.99     29.56 o 
  -9   3   1      861.31      886.06     14.68 o 
  -8   3   1       13.88       10.74      2.98 o 
  -7   3   1     1411.32     1410.47     18.67 o 
  -6   3   1    35889.28    33801.89    443.00 o 
  -5   3   1     4548.85     4549.57     52.20 o 
  -4   3   1      179.91      262.05     15.22 o 
  -3   3   1    17856.64    18244.64    219.20 o 
  -2   3   1    28985.13    29472.17    281.29 o 
  -1   3   1     4578.70     4479.60     46.60 o 
   0   3   1     3010.55     2944.30     33.79 o 
   1   3   1     2994.29     3373.87     33.10 o 
   2   3   1     8966.59     9086.09     87.12 o 
   3   3   1    10270.65     9929.96     95.04 o 
   4   3   1   113599.63   109526.73   1198.55 o 
   5   3   1     5243.01     5390.60     61.18 o 
   6   3   1    52290.31    53977.09    632.32 o 
   7   3   1       17.53       36.73      3.99 o 
   8   3   1     7298.28     7420.68     86.49 o 
   9   3   1     1414.95     1340.63     17.87 o 
  10   3   1        1.79        0.98      2.53 o 
  11   3   1       21.68       23.26      2.75 o 
  12   3   1     2807.38     2707.90     36.50 o 
  13   3   1        2.08        1.89      1.76 o 
  14   3   1      561.15      645.95     10.12 o 
  15   3   1      145.35      186.05      5.23 o 
  16   3   1      618.12      723.27     10.69 o 
  17   3   1        9.48       23.19      3.41 o 
  18   3   1      172.38      205.50      5.88 o 
  19   3   1        0.00       -1.06      3.14 o 
  20   3   1        0.95       -1.64      3.29 o 
  21   3   1      137.42      147.70      4.83 o 
  22   3   1     1083.71     1044.48     12.02 o 
  23   3   1      581.05      522.00      8.47 o 
  24   3   1       77.06      107.20      5.19 o 
  25   3   1      126.58      152.52      5.82 o 
  26   3   1      232.55      234.12      6.95 o 
  27   3   1      246.72      248.94      7.81 o 
  28   3   1     1701.82     1565.66     22.17 o 
  29   3   1       19.39       38.91      6.32 o 
  30   3   1       73.64       70.53      7.30 o 
  31   3   1      280.68      291.09     13.61 o 
  32   3   1      325.47      335.49     13.70 o 
  33   3   1     1363.04     1270.73     26.31 o 
  34   3   1        5.41       29.21     11.37 o 
  35   3   1        8.01       19.29      8.19 o 
  36   3   1      155.79      172.93     11.29 o 
  37   3   1      415.28      417.03     15.56 o 
  38   3   1       48.36       62.70     12.74 o 
  39   3   1        1.14        8.87      8.44 o 
  40   3   1       25.19       30.86      9.04 o 
  41   3   1      101.05      125.26     11.05 o 
  42   3   1        4.54       16.45      8.80 o 
  43   3   1       56.95       51.45      9.80 o 
  44   3   1       47.32       98.29     15.67 o 
 -44   4   1        1.10      -11.94     12.93 o 
 -43   4   1      113.55       89.97     12.54 o 
 -42   4   1        0.27        6.80      9.96 o 
 -41   4   1       46.74       38.54     10.93 o 
 -40   4   1        0.84       -9.63      9.63 o 
 -39   4   1       39.56       43.62     17.40 o 
 -38   4   1       22.27       13.63     10.08 o 
 -37   4   1        1.75       -0.99      9.16 o 
 -36   4   1       50.74       45.98     10.52 o 
 -35   4   1       37.47       26.62      9.60 o 
 -34   4   1        1.11        0.68      8.80 o 
 -33   4   1      282.30      267.28     23.68 o 
 -32   4   1       47.87       44.20     14.10 o 
 -31   4   1      954.20      880.76     20.98 o 
 -30   4   1        0.34        4.30      6.99 o 
 -29   4   1      614.45      590.12     14.27 o 
 -28   4   1       72.18       76.69      7.39 o 
 -27   4   1      762.05      708.41     15.21 o 
 -26   4   1       34.75       26.11      8.29 o 
 -25   4   1      559.08      558.10     13.13 o 
 -24   4   1      126.94      130.45      7.57 o 
 -23   4   1       91.20       99.71      6.78 o 
 -22   4   1        1.18       -1.72      5.12 o 
 -21   4   1       49.92       69.04      5.90 o 
 -20   4   1      183.80      186.42      7.54 o 
 -19   4   1      664.51      712.87     13.70 o 
 -18   4   1        0.88       -2.40      4.02 o 
 -17   4   1      119.40      116.69      6.10 o 
 -16   4   1      805.16      807.89     15.63 o 
 -15   4   1       70.20       99.24      6.27 o 
 -14   4   1     4136.06     4429.49     53.02 o 
 -13   4   1      121.60      127.02      6.75 o 
 -12   4   1       85.25       58.76      5.66 o 
 -11   4   1     2401.48     2366.03     30.12 o 
 -10   4   1     2238.58     1940.16     27.80 o 
  -9   4   1      289.54      293.31      8.01 o 
  -8   4   1      256.22      330.14      7.68 o 
  -7   4   1     2584.53     2563.63     31.52 o 
  -6   4   1      330.27      258.02      6.60 o 
  -5   4   1     1505.90     1565.92     20.35 o 
  -4   4   1     9186.38     9054.17    110.68 o 
  -3   4   1     1203.40     1201.92     17.48 o 
  -2   4   1     5510.92     5584.38     58.09 o 
  -1   4   1     3270.23     3335.09     42.05 o 
   0   4   1      678.63      623.51     10.28 o 
   1   4   1     4749.33     5063.73     49.10 o 
   2   4   1     2406.19     2544.78     27.31 o 
   3   4   1     6226.58     5742.77     64.72 o 
   4   4   1      971.70     1055.16     14.02 o 
   5   4   1      762.02      569.74      9.09 o 
   6   4   1     1682.35     1818.03     22.76 o 
   7   4   1       32.04       50.72      3.55 o 
   8   4   1    16702.84    16244.82    179.44 o 
   9   4   1      848.54      853.14     12.94 o 
  10   4   1     2088.39     1789.09     23.18 o 
  11   4   1       24.01       33.13      3.50 o 
  12   4   1      106.78      166.83     10.99 o 
  13   4   1     1024.98      999.11     13.72 o 
  14   4   1     1397.28     1591.77     19.86 o 
  15   4   1      754.71      715.11     10.56 o 
  16   4   1      175.86      195.80      5.88 o 
  17   4   1      394.30      411.30      8.47 o 
  18   4   1      240.55      248.24      7.32 o 
  19   4   1      357.15      319.94      8.26 o 
  20   4   1      392.71      364.09     14.19 o 
  21   4   1       45.99       49.69      4.36 o 
  22   4   1       27.97       17.60      4.08 o 
  23   4   1        3.43       -4.31      4.31 o 
  24   4   1      616.57      569.26     12.62 o 
  25   4   1       71.85       90.47      6.80 o 
  26   4   1      248.32      249.27      9.87 o 
  27   4   1     2375.91     2317.27     30.10 o 
  28   4   1       23.79       42.66      6.57 o 
  29   4   1        0.18        6.88      6.54 o 
  30   4   1      333.17      318.93     14.07 o 
  31   4   1      479.93      445.94     13.83 o 
  32   4   1      788.89      721.95     16.77 o 
  33   4   1       98.20      140.61     19.09 o 
  34   4   1       18.69       16.83      8.14 o 
  35   4   1       26.21       18.84      8.36 o 
  36   4   1       69.51       66.49      9.48 o 
  37   4   1       24.56       39.76      8.97 o 
  38   4   1       49.19       44.11     10.50 o 
  39   4   1      119.21      117.06     10.91 o 
  40   4   1        0.13       13.74      8.92 o 
  41   4   1       31.54       33.41      9.58 o 
  42   4   1       95.27       96.10     15.68 o 
  43   4   1       25.02       23.19      9.47 o 
 -43   5   1       19.63       51.65     12.29 o 
 -42   5   1       34.83       65.13     22.65 o 
 -41   5   1       11.49       23.13     10.90 o 
 -40   5   1       16.09       18.13     12.46 o 
 -39   5   1       64.24       52.20     11.78 o 
 -38   5   1       30.04       32.31     12.15 o 
 -37   5   1        0.79       10.45     17.52 o 
 -36   5   1       75.85       70.54     11.67 o 
 -35   5   1        2.13        7.63     22.22 o 
 -34   5   1        0.07        0.48     12.88 o 
 -33   5   1       41.09       32.79      8.97 o 
 -32   5   1        4.75        6.83      8.72 o 
 -31   5   1      193.12      240.70     13.51 o 
 -30   5   1       43.68       49.26      9.97 o 
 -29   5   1      203.33      227.00     11.38 o 
 -28   5   1       32.48       33.79      7.31 o 
 -27   5   1      104.45      105.58      8.20 o 
 -26   5   1      271.94      285.97     12.45 o 
 -25   5   1      149.85      148.01      8.60 o 
 -24   5   1      156.36      164.93      8.59 o 
 -23   5   1      316.45      293.96     10.14 o 
 -22   5   1        1.86       -3.05      4.91 o 
 -21   5   1        5.29       -0.33      4.46 o 
 -20   5   1       88.73       84.53      7.13 o 
 -19   5   1       43.16       20.97      4.56 o 
 -18   5   1       49.28       52.71      7.08 o 
 -17   5   1      513.92      504.46     15.67 o 
 -16   5   1        0.01        2.22      3.99 o 
 -15   5   1        0.02        0.91      3.89 o 
 -14   5   1      679.64      581.60     11.94 o 
 -13   5   1     1137.46     1123.86     17.72 o 
 -12   5   1     6266.98     5769.65     85.52 o 
 -11   5   1     1899.63     1839.74     25.07 o 
 -10   5   1     2919.42     2655.91     33.62 o 
  -9   5   1     1235.27     1186.60     17.55 o 
  -8   5   1       51.06       60.33      4.36 o 
  -7   5   1     1007.13      919.53     14.09 o 
  -6   5   1     3105.03     3185.86     38.35 o 
  -5   5   1     1253.04     1309.28     19.54 o 
  -4   5   1      273.89      255.05      6.83 o 
  -3   5   1        9.49        5.88      1.89 o 
  -2   5   1      811.09      789.00     12.63 o 
  -1   5   1        2.60        4.39      4.08 o 
   0   5   1     1291.45     1433.73     19.73 o 
   1   5   1      181.69      238.96      4.55 o 
   2   5   1     4776.90     5190.11     53.95 o 
   3   5   1      278.83      234.58      6.24 o 
   4   5   1     1963.38     1705.53     23.71 o 
   5   5   1        0.01        0.53      2.31 o 
   6   5   1     2411.79     2459.78     29.87 o 
   7   5   1     1080.55     1070.61     15.14 o 
   8   5   1      375.97      358.83      8.53 o 
   9   5   1       50.58       66.99      6.29 o 
  10   5   1      450.63      469.05      9.21 o 
  11   5   1      605.39      587.46     10.63 o 
  12   5   1      337.31      400.94      8.77 o 
  13   5   1       31.69       24.88      3.83 o 
  14   5   1     1184.04     1286.06     18.82 o 
  15   5   1        2.55        1.33      3.53 o 
  16   5   1      685.63      735.33     13.11 o 
  17   5   1       26.62       19.26      3.37 o 
  18   5   1      196.51      199.48      6.01 o 
  19   5   1      111.65      120.86      5.15 o 
  20   5   1       22.60       25.21      5.38 o 
  21   5   1        7.85        8.61      5.15 o 
  22   5   1        4.61       15.95      5.06 o 
  23   5   1       12.91       14.16      5.44 o 
  24   5   1        1.11       -2.50      5.18 o 
  25   5   1       11.68        9.76      6.03 o 
  26   5   1      577.23      565.26     14.67 o 
  27   5   1      202.88      213.60     14.05 o 
  28   5   1      352.43      360.29     13.45 o 
  29   5   1      159.21      194.35     16.42 o 
  30   5   1      144.91      139.86     11.53 o 
  31   5   1       14.94       38.45      9.59 o 
  32   5   1       82.57       87.62     10.23 o 
  33   5   1      207.07      153.71     11.89 o 
  34   5   1        4.07       -7.90      8.25 o 
  35   5   1       27.66       25.82     12.10 o 
  36   5   1        6.25       25.59     10.65 o 
  37   5   1        5.22       -8.42     10.09 o 
  38   5   1       28.55       50.04     30.12 o 
  39   5   1      110.04      109.58     25.02 o 
  40   5   1        6.31       10.66     19.92 o 
  41   5   1        9.39       -9.96     20.62 o 
  42   5   1        0.12       26.87     22.24 o 
  43   5   1       13.52       51.43     23.63 o 
 -42   6   1       14.70       37.99     22.70 o 
 -41   6   1       78.93      114.44     26.41 o 
 -40   6   1        9.26       36.14     21.78 o 
 -39   6   1       20.57       63.94     22.94 o 
 -38   6   1       30.25       56.53     22.01 o 
 -37   6   1       14.21       10.66     18.07 o 
 -36   6   1        2.64      -16.22     16.22 o 
 -35   6   1       96.33       84.49     26.64 o 
 -34   6   1       10.97       13.36      9.27 o 
 -33   6   1        0.05        2.29      8.82 o 
 -32   6   1      109.04      145.80     11.83 o 
 -31   6   1     1356.82     1275.02     28.46 o 
 -30   6   1        0.32       14.22      9.30 o 
 -29   6   1      243.06      220.18     20.53 o 
 -28   6   1       77.99       61.91     10.11 o 
 -27   6   1      148.46      183.62     12.81 o 
 -26   6   1      373.27      393.88     14.14 o 
 -25   6   1        0.32       -4.34      4.34 o 
 -24   6   1       42.59       42.33      6.73 o 
 -23   6   1       14.36       12.78      6.15 o 
 -22   6   1        4.48        5.09      5.72 o 
 -21   6   1       66.18       46.90      6.64 o 
 -20   6   1        1.73       -5.00      5.00 o 
 -19   6   1        0.84       -1.48      4.83 o 
 -18   6   1        0.08       -1.91      4.69 o 
 -17   6   1       45.12       41.38      7.32 o 
 -16   6   1        6.43       25.09      9.08 o 
 -15   6   1       23.87       16.53      4.32 o 
 -14   6   1      394.49      320.11      9.46 o 
 -13   6   1      137.58      107.75      6.19 o 
 -12   6   1     1157.02     1041.72     17.05 o 
 -11   6   1      380.81      290.28      8.67 o 
 -10   6   1     3087.88     2993.87     37.70 o 
  -9   6   1      792.95      772.43     13.60 o 
  -8   6   1      497.50      442.23     11.41 o 
  -7   6   1     2999.59     3079.68     37.86 o 
  -6   6   1     3290.71     3254.16     43.21 o 
  -5   6   1     2922.49     2729.31     36.60 o 
  -4   6   1     1085.51     1129.67     17.39 o 
  -3   6   1      344.22      340.46      7.96 o 
  -2   6   1      113.95      108.78      4.76 o 
  -1   6   1        4.84        4.55      2.87 o 
   0   6   1       34.30       45.90      2.80 o 
   1   6   1      256.58      265.02      5.32 o 
   2   6   1       17.65       13.80      2.66 o 
   3   6   1       63.57       53.06      3.83 o 
   4   6   1     2592.63     2620.00     35.02 o 
   5   6   1     2330.97     2353.23     32.13 o 
   6   6   1     1388.97     1319.93     20.09 o 
   7   6   1      169.65      247.72     13.89 o 
   8   6   1    29387.03    29984.30    328.66 o 
   9   6   1       94.45      158.24      8.42 o 
  10   6   1     3406.17     3628.72     43.86 o 
  11   6   1      158.87      156.77      6.01 o 
  12   6   1      394.74      488.37     10.07 o 
  13   6   1      414.95      401.42      9.18 o 
  14   6   1      800.62      842.28     14.77 o 
  15   6   1       14.68       16.37      4.16 o 
  16   6   1      752.30      725.84     15.67 o 
  17   6   1        9.21        9.63      5.55 o 
  18   6   1      837.70      784.22     24.08 o 
  19   6   1       16.43        9.13      5.64 o 
  20   6   1      545.65      560.12     14.75 o 
  21   6   1        0.23       -4.88      6.09 o 
  22   6   1       57.48       65.68      7.78 o 
  23   6   1      383.17      394.58     12.27 o 
  24   6   1     1000.89      984.57     19.52 o 
  25   6   1       88.55      104.41      8.78 o 
  26   6   1     1197.39     1162.88     20.35 o 
  27   6   1      860.36      882.55     18.73 o 
  28   6   1      191.58      197.83     11.82 o 
  29   6   1      535.14      566.29     18.98 o 
  30   6   1      359.86      385.89     20.52 o 
  31   6   1      149.97      116.21     13.70 o 
  32   6   1       18.80      -10.98     13.41 o 
  33   6   1       10.64        8.32     13.58 o 
  34   6   1       16.23        3.33     14.05 o 
  35   6   1       11.77        7.03     14.04 o 
  36   6   1        0.30      -11.58     18.07 o 
  37   6   1       55.86       88.03     23.63 o 
  38   6   1        7.87      -17.84     17.84 o 
  39   6   1       34.08       44.25     22.47 o 
  40   6   1       46.93       55.37     23.40 o 
  41   6   1       95.33      113.05     26.87 o 
  42   6   1        5.61       22.70     24.09 o 
 -41   7   1        0.18        9.27     21.55 o 
 -40   7   1        0.11        1.39     21.55 o 
 -39   7   1       15.16        8.34     20.62 o 
 -38   7   1        6.80       10.43     18.53 o 
 -37   7   1       16.10       38.46     20.85 o 
 -36   7   1        7.68        4.63     19.23 o 
 -35   7   1      134.15      108.92     17.51 o 
 -34   7   1       40.95       51.98     19.34 o 
 -33   7   1       68.30       91.75     23.17 o 
 -32   7   1        2.32       -0.94     13.68 o 
 -31   7   1       95.61       93.16     16.33 o 
 -30   7   1       45.18       56.98     17.84 o 
 -29   7   1      239.53      202.48     44.36 o 
 -28   7   1       16.17       15.84     11.48 o 
 -27   7   1       83.08       86.52     10.86 o 
 -26   7   1      116.50      115.49     10.10 o 
 -25   7   1      841.97      841.58     18.51 o 
 -24   7   1      111.42      125.84      8.85 o 
 -23   7   1      326.65      338.55     12.00 o 
 -22   7   1       28.42       33.25      6.92 o 
 -21   7   1       49.10       52.48      6.75 o 
 -20   7   1      128.58      128.58      7.82 o 
 -19   7   1        0.76       -3.45      4.74 o 
 -18   7   1       27.70       33.87      7.17 o 
 -17   7   1        0.24       -0.35      4.74 o 
 -16   7   1      224.82      235.81      8.97 o 
 -15   7   1      976.60      929.52     16.92 o 
 -14   7   1      482.51      468.53     11.59 o 
 -13   7   1      723.98      736.17     15.58 o 
 -12   7   1      330.37      291.09      9.11 o 
 -11   7   1      197.40      186.45      7.30 o 
 -10   7   1       98.67      146.38      6.65 o 
  -9   7   1      832.18      885.36     16.35 o 
  -8   7   1     3288.53     3229.08     40.07 o 
  -7   7   1     1104.41     1119.13     18.61 o 
  -6   7   1     1067.35     1169.72     22.08 o 
  -5   7   1      191.77      190.13      6.48 o 
  -4   7   1      493.88      445.73      9.86 o 
  -3   7   1        3.30       -1.52      3.11 o 
  -2   7   1        3.01       -0.89      3.13 o 
  -1   7   1      497.15      445.50      9.59 o 
   0   7   1        1.31       -2.38      2.38 o 
   1   7   1      197.49      162.30      5.31 o 
   2   7   1      625.31      586.40     11.52 o 
   3   7   1      117.94      154.65      4.90 o 
   4   7   1      367.84      416.12     10.38 o 
   5   7   1     1093.92     1109.24     17.87 o 
   6   7   1     1686.37     1701.98     25.12 o 
   7   7   1      541.85      573.69     11.98 o 
   8   7   1       32.61       22.08      3.62 o 
   9   7   1        5.52        1.84      3.64 o 
  10   7   1     1095.57     1017.04     20.29 o 
  11   7   1       86.49      121.73      5.78 o 
  12   7   1     1697.46     1726.49     23.95 o 
  13   7   1      399.04      413.04     13.00 o 
  14   7   1      314.07      296.38     12.01 o 
  15   7   1       71.87       72.66      6.77 o 
  16   7   1       41.36       51.01      6.52 o 
  17   7   1        3.18       -5.40      5.40 o 
  18   7   1       21.07       30.11      8.06 o 
  19   7   1       47.40       46.58      7.60 o 
  20   7   1       90.06      112.14      9.58 o 
  21   7   1        0.70       -6.22      6.22 o 
  22   7   1       62.43       52.32      8.21 o 
  23   7   1      817.35      784.56     19.14 o 
  24   7   1        9.09       15.33      7.97 o 
  25   7   1        1.40        8.21      7.67 o 
  26   7   1        3.32       12.75      9.12 o 
  27   7   1      241.09      219.53     16.32 o 
  28   7   1      658.48      699.73     24.15 o 
  29   7   1      537.41      534.44     21.90 o 
  30   7   1       19.89       15.02     11.99 o 
  31   7   1      164.60      167.95     18.27 o 
  32   7   1       24.77       15.67     15.17 o 
  33   7   1       41.17       80.82     21.55 o 
  34   7   1       89.76      104.78     28.03 o 
  35   7   1       10.44       10.77     15.25 o 
  36   7   1       19.04       14.28     25.60 o 
  37   7   1        1.60      -11.58     19.69 o 
  38   7   1        1.50        2.78     19.46 o 
  39   7   1        9.58       -0.70     19.92 o 
  40   7   1        0.12       21.31     21.78 o 
 -39   8   1        1.97      -12.28     19.92 o 
 -38   8   1        0.22      -19.46     19.46 o 
 -37   8   1        5.89       -0.46     20.39 o 
 -36   8   1        2.19      -16.45     16.45 o 
 -35   8   1        7.24       11.58     15.20 o 
 -34   8   1       31.33       32.10     18.53 o 
 -33   8   1        2.94       24.83     15.25 o 
 -32   8   1        1.40       -1.68     14.18 o 
 -31   8   1       16.78      -13.37     13.37 o 
 -30   8   1       58.77       81.40     16.08 o 
 -29   8   1       17.08        5.51     14.23 o 
 -28   8   1        0.54       10.86     13.54 o 
 -27   8   1       61.09       66.60     17.49 o 
 -26   8   1        0.72        5.82     15.52 o 
 -25   8   1      173.22      167.91     17.91 o 
 -24   8   1        8.46       14.09      8.67 o 
 -23   8   1      163.99      167.29     10.90 o 
 -22   8   1        0.00       -3.11      6.24 o 
 -21   8   1       82.57       83.62      7.63 o 
 -20   8   1        1.36       -4.16      4.16 o 
 -19   8   1       38.43       44.43     10.23 o 
 -18   8   1       21.64       14.86      5.85 o 
 -17   8   1        3.53        2.16      5.67 o 
 -16   8   1      253.33      263.00      9.82 o 
 -15   8   1      284.50      302.29     10.05 o 
 -14   8   1     1013.14      951.50     17.45 o 
 -13   8   1      176.25      204.63      8.33 o 
 -12   8   1      847.11      908.14     16.75 o 
 -11   8   1      171.99      184.32      7.61 o 
 -10   8   1      374.32      371.96      9.88 o 
  -9   8   1      161.10      138.37      6.99 o 
  -8   8   1      496.20      476.58     12.03 o 
  -7   8   1      249.89      280.84     11.82 o 
  -6   8   1       34.96       31.00      4.38 o 
  -5   8   1      217.58      241.07      7.85 o 
  -4   8   1       27.94       29.72      5.60 o 
  -3   8   1      993.80     1008.74     16.96 o 
  -2   8   1       13.04       19.46      4.16 o 
  -1   8   1      641.54      669.68     11.25 o 
   0   8   1       54.88       57.51      4.13 o 
   1   8   1       51.07       57.97      4.36 o 
   2   8   1      123.57      139.18      5.66 o 
   3   8   1      909.17      832.53     14.60 o 
   4   8   1        5.97        4.30      3.30 o 
   5   8   1      177.01      197.62      8.60 o 
   6   8   1      797.82      770.80     18.52 o 
   7   8   1        4.12        3.39      4.38 o 
   8   8   1      106.47       81.53      6.04 o 
   9   8   1        0.70        6.92      8.03 o 
  10   8   1     1445.53     1333.50     24.51 o 
  11   8   1       26.35       31.55      5.12 o 
  12   8   1        2.49       -1.69      4.85 o 
  13   8   1      117.71      118.83      7.39 o 
  14   8   1      147.47      160.42      8.36 o 
  15   8   1       61.49       52.39      6.78 o 
  16   8   1       96.45       94.98      7.87 o 
  17   8   1        0.74       -0.80      6.09 o 
  18   8   1      210.04      194.00     10.01 o 
  19   8   1       10.85        4.96      6.79 o 
  20   8   1        1.44       -6.59      6.74 o 
  21   8   1       46.97       36.15     12.84 o 
  22   8   1        0.24       27.99     10.42 o 
  23   8   1      254.72      262.21     24.91 o 
  24   8   1       73.34       91.76     12.21 o 
  25   8   1       63.75       62.07     14.91 o 
  26   8   1      228.42      227.64     19.29 o 
  27   8   1        0.69       31.73     13.92 o 
  28   8   1      348.03      324.45     18.38 o 
  29   8   1       92.99      128.92     15.42 o 
  30   8   1      223.04      184.60     16.30 o 
  31   8   1        7.68       -6.04     12.13 o 
  32   8   1       37.88       43.41     15.58 o 
  33   8   1        2.66       -0.28     22.59 o 
  34   8   1        0.31        3.00     34.63 o 
  35   8   1       43.12       69.42     17.14 o 
  36   8   1        7.22        5.49     15.47 o 
  37   8   1       78.82       95.34     18.60 o 
  38   8   1       15.79      -16.68     19.92 o 
  39   8   1       26.73      -11.35     20.16 o 
 -38   9   1        0.00      -19.92     20.16 o 
 -37   9   1       23.04        6.99     16.00 o 
 -36   9   1       34.77       95.07     40.66 o 
 -35   9   1       34.18       31.51     23.63 o 
 -34   9   1        0.10        4.41     15.35 o 
 -33   9   1        0.89      -14.70     14.70 o 
 -32   9   1       47.28       27.50     15.51 o 
 -31   9   1        4.86        8.27     14.48 o 
 -30   9   1       35.46       50.46     33.94 o 
 -29   9   1        9.43       27.83     14.66 o 
 -28   9   1       50.83       83.53     25.72 o 
 -27   9   1      233.05      267.31     20.59 o 
 -26   9   1      241.22      244.49     20.42 o 
 -25   9   1        1.01       -1.12     14.48 o 
 -24   9   1       63.59       57.75     14.59 o 
 -23   9   1      307.11      294.02     13.14 o 
 -22   9   1        6.76       12.49      7.78 o 
 -21   9   1        6.98        0.40     10.16 o 
 -20   9   1       17.48        4.24      7.65 o 
 -19   9   1       88.76       79.53      8.49 o 
 -18   9   1       17.24       13.36      7.33 o 
 -17   9   1      337.39      370.27     11.99 o 
 -16   9   1      204.96      208.88      9.40 o 
 -15   9   1      185.89      171.25     10.43 o 
 -14   9   1        0.04       -1.01      5.36 o 
 -13   9   1        0.50       -0.61      5.58 o 
 -12   9   1      102.14      107.00      6.67 o 
 -11   9   1      409.00      438.89     13.63 o 
 -10   9   1       34.62       30.27     11.64 o 
  -9   9   1       10.93        4.51      6.77 o 
  -8   9   1        1.51        0.22      8.16 o 
  -7   9   1       58.66       71.29      9.31 o 
  -6   9   1       94.29      113.65     10.19 o 
  -5   9   1        3.94       15.35      7.41 o 
  -4   9   1      273.89      302.63     15.74 o 
  -3   9   1        4.26        6.06      4.92 o 
  -2   9   1       33.08       33.63      3.56 o 
  -1   9   1      200.43      204.32      6.89 o 
   0   9   1      297.01      261.41      7.77 o 
   1   9   1        3.52        8.51      4.21 o 
   2   9   1      456.44      447.48     10.07 o 
   3   9   1      988.46      980.21     16.54 o 
   4   9   1       85.31       84.17      6.10 o 
   5   9   1      245.00      222.03      6.83 o 
   6   9   1        0.68        0.15      8.39 o 
   7   9   1       51.42       59.70     12.60 o 
   8   9   1      868.24      893.12     19.66 o 
   9   9   1      259.75      261.35     14.10 o 
  10   9   1      328.53      355.79     12.85 o 
  11   9   1       24.66       37.82      7.22 o 
  12   9   1      848.89      848.03     21.50 o 
  13   9   1      205.03      224.48      9.75 o 
  14   9   1      194.21      211.31      9.28 o 
  15   9   1      501.68      522.86     13.92 o 
  16   9   1      512.80      463.82     16.56 o 
  17   9   1      187.82      210.95     11.39 o 
  18   9   1        1.61      -10.37     10.37 o 
  19   9   1      183.09      222.72     15.04 o 
  20   9   1      923.86      918.89     25.80 o 
  21   9   1      326.21      353.21     16.76 o 
  22   9   1      502.09      520.17     19.91 o 
  23   9   1       44.89       61.35     11.08 o 
  24   9   1       28.07       15.85     10.06 o 
  25   9   1       69.17       52.99     18.07 o 
  26   9   1       85.04       80.94     15.36 o 
  27   9   1       59.49       35.98     14.30 o 
  28   9   1        1.74      -13.16     13.16 o 
  29   9   1        1.99       -1.95     12.22 o 
  30   9   1       73.57       79.65     13.89 o 
  31   9   1       21.72       14.74     20.84 o 
  32   9   1        0.43       -1.68     13.04 o 
  33   9   1       15.47       28.69     16.07 o 
  34   9   1       21.26       32.82     16.44 o 
  35   9   1        9.16        5.95     25.14 o 
  36   9   1        0.01       -0.15     15.51 o 
  37   9   1        2.04       -5.93     28.38 o 
 -35  10   1        0.37       29.75     28.73 o 
 -34  10   1        5.85       -5.73     15.16 o 
 -33  10   1        0.12       -7.39     14.82 o 
 -32  10   1        1.07       -1.85     14.17 o 
 -31  10   1        0.56        2.48     17.26 o 
 -30  10   1        1.20        4.40     14.65 o 
 -29  10   1       19.21       44.47     15.77 o 
 -28  10   1       21.03       -1.58     14.71 o 
 -27  10   1        5.83      -13.40     13.40 o 
 -26  10   1        0.01       17.75     16.56 o 
 -25  10   1      273.22      280.86     45.06 o 
 -24  10   1       43.17       40.47     13.72 o 
 -23  10   1        3.26       -1.53     17.22 o 
 -22  10   1      238.58      254.60     12.30 o 
 -21  10   1      892.69      915.71     21.16 o 
 -20  10   1       10.58       17.09      7.82 o 
 -19  10   1       27.87       26.84      7.61 o 
 -18  10   1        3.13        2.99      7.49 o 
 -17  10   1      490.41      481.99     15.61 o 
 -16  10   1        5.31       22.47      7.35 o 
 -15  10   1       28.50       15.29      7.13 o 
 -14  10   1        0.31       -0.34      6.84 o 
 -13  10   1      317.30      346.53     30.23 o 
 -12  10   1      879.20      946.15     44.72 o 
 -11  10   1     1069.27     1027.14     28.88 o 
 -10  10   1      461.45      459.54     18.96 o 
  -9  10   1      581.85      552.81     20.46 o 
  -8  10   1       44.04       68.66     10.70 o 
  -7  10   1       42.20       30.71      9.41 o 
  -6  10   1      205.99      199.87     12.84 o 
  -5  10   1      161.77      175.75     13.41 o 
  -4  10   1      175.99      168.67     11.71 o 
  -3  10   1       16.41       13.67      5.60 o 
  -2  10   1       95.43       93.31      7.33 o 
  -1  10   1       22.64       30.80      6.30 o 
   0  10   1        4.07       -4.69      4.69 o 
   1  10   1        7.07        6.01      4.65 o 
   2  10   1      351.80      329.29     10.44 o 
   3  10   1       16.08        9.79      5.17 o 
   4  10   1       28.00       37.28      6.74 o 
   5  10   1        0.00       -1.40      8.29 o 
   6  10   1      336.81      342.19     11.63 o 
   7  10   1       42.69       61.20      9.80 o 
   8  10   1      569.63      631.45     20.57 o 
   9  10   1      160.94      177.23     13.14 o 
  10  10   1       16.16       34.33      7.38 o 
  11  10   1      513.17      464.59     15.44 o 
  12  10   1       87.86       84.84     10.11 o 
  13  10   1      128.86      161.64     13.01 o 
  14  10   1     2107.41     2060.53     50.93 o 
  15  10   1        6.30       53.11     30.35 o 
  16  10   1      430.48      468.40     23.53 o 
  17  10   1      587.55      618.52     27.42 o 
  18  10   1      686.27      673.62     31.52 o 
  19  10   1        0.00       24.78      8.76 o 
  20  10   1      135.24      160.93     20.99 o 
  21  10   1       80.68       71.32     10.38 o 
  22  10   1       16.86       11.70      9.47 o 
  23  10   1       49.03       39.78     10.04 o 
  24  10   1        3.26       22.59     13.08 o 
  25  10   1      208.97      215.04     18.77 o 
  26  10   1        6.37      -12.64     12.64 o 
  27  10   1        5.73      -12.18     12.18 o 
  28  10   1        0.59      -12.49     13.05 o 
  29  10   1        2.60        3.11     12.23 o 
  30  10   1        8.06       -0.04     12.65 o 
  31  10   1        1.34       -3.90     12.89 o 
  32  10   1       15.06       24.46     20.18 o 
  33  10   1        2.77      -10.18     29.54 o 
  34  10   1       11.25       17.23     15.50 o 
  35  10   1        0.68       -6.68     22.24 o 
 -33  11   1       19.13       22.69     16.62 o 
 -32  11   1        0.49      -14.54     14.54 o 
 -31  11   1       12.20       10.12     15.38 o 
 -30  11   1       28.04       37.63     15.82 o 
 -29  11   1       11.89       11.47     18.19 o 
 -28  11   1       69.22       62.74     16.40 o 
 -27  11   1       13.45       24.52     13.97 o 
 -26  11   1       35.35       46.11     27.34 o 
 -25  11   1       70.43       59.49     13.30 o 
 -24  11   1        0.35        0.82     12.21 o 
 -23  11   1       35.83        5.32     11.55 o 
 -22  11   1        0.03       10.89     24.67 o 
 -21  11   1       29.17       18.39     16.14 o 
 -20  11   1       14.83       14.66     12.98 o 
 -19  11   1      597.37      624.59     28.94 o 
 -18  11   1      122.79      104.90     15.62 o 
 -17  11   1       86.30      102.95     14.98 o 
 -16  11   1      314.14      318.77     34.52 o 
 -15  11   1      428.39      420.48     36.60 o 
 -14  11   1        3.10       14.13     23.86 o 
 -13  11   1       57.84       33.59     23.86 o 
 -12  11   1       26.13       28.96     23.86 o 
 -11  11   1       16.15       50.50     24.09 o 
 -10  11   1      115.22      104.95     25.25 o 
  -9  11   1       42.96       35.79     14.52 o 
  -8  11   1      104.70      126.04     31.16 o 
  -7  11   1       22.11        5.85      9.49 o 
  -6  11   1       58.48       36.93     10.36 o 
  -5  11   1       88.27       95.15     11.81 o 
  -4  11   1      367.40      385.12     12.78 o 
  -3  11   1        0.62       -0.23      6.45 o 
  -2  11   1        0.90        1.09      6.61 o 
  -1  11   1       44.46       48.49      8.55 o 
   0  11   1       28.62       49.03      8.55 o 
   1  11   1      142.87      157.59     13.38 o 
   2  11   1        2.18       -6.87     10.45 o 
   3  11   1        3.40       -1.67      7.51 o 
   4  11   1       89.88       97.31     11.50 o 
   5  11   1        0.46        5.18      7.05 o 
   6  11   1       22.99       21.75      7.37 o 
   7  11   1        1.84       -6.42      6.42 o 
   8  11   1        1.20        6.97      7.81 o 
   9  11   1       70.90       94.68     15.15 o 
  10  11   1       79.94       90.37     15.73 o 
  11  11   1       47.52       38.23     21.31 o 
  12  11   1       34.67       22.01     21.31 o 
  13  11   1        1.05       -3.85     21.78 o 
  14  11   1      244.52      215.39     26.41 o 
  15  11   1       25.60       20.75     11.29 o 
  16  11   1      228.64      195.11     17.35 o 
  17  11   1       54.15       87.94     14.61 o 
  18  11   1      215.02      208.60     20.39 o 
  19  11   1      176.39      178.52     18.03 o 
  20  11   1      123.75      112.61     20.39 o 
  21  11   1        1.22        4.56     12.05 o 
  22  11   1      144.63      112.73     16.61 o 
  23  11   1       27.14       30.58     25.25 o 
  24  11   1      142.48      120.24     30.58 o 
  25  11   1       13.80        5.10     27.11 o 
  26  11   1        0.02      -25.95     25.95 o 
  27  11   1        0.01       16.68     28.03 o 
  28  11   1       13.53        6.26     27.57 o 
  29  11   1        2.33       -6.35     32.43 o 
  30  11   1       34.50       40.17     31.39 o 
  31  11   1       13.59        8.89     20.38 o 
  32  11   1       15.29        1.18     26.41 o 
 -30  12   1        8.04        3.24     29.42 o 
 -29  12   1        1.08       34.06     29.89 o 
 -28  12   1        7.75      -25.72     28.50 o 
 -27  12   1       18.30        8.11     29.19 o 
 -26  12   1       14.34       20.85     28.73 o 
 -25  12   1       16.90       10.31     20.62 o 
 -24  12   1        2.44       -7.34     18.67 o 
 -23  12   1       12.01       24.46     35.68 o 
 -22  12   1      261.77      236.82     24.81 o 
 -21  12   1       16.10       10.18     20.43 o 
 -20  12   1        2.96       -1.51     19.06 o 
 -19  12   1       64.89       70.28     21.55 o 
 -18  12   1       22.73       51.43     28.03 o 
 -17  12   1        7.11       -2.09     23.63 o 
 -16  12   1       56.86       33.36     26.87 o 
 -15  12   1       36.91       21.78     25.48 o 
 -14  12   1        9.93       11.12     24.79 o 
 -13  12   1       77.00       81.55     26.41 o 
 -12  12   1       22.95       41.93     24.09 o 
 -11  12   1       72.96      116.53     26.41 o 
 -10  12   1       17.42       -0.93     21.78 o 
  -9  12   1      230.18      233.98     29.65 o 
  -8  12   1        5.57      -20.39     20.39 o 
  -7  12   1       70.92       46.80     22.24 o 
  -6  12   1       30.15       20.39     20.39 o 
  -5  12   1        8.95       28.03     20.85 o 
  -4  12   1      307.47      273.92     15.59 o 
  -3  12   1        7.24        8.96     10.27 o 
  -2  12   1      146.73      146.94     13.56 o 
  -1  12   1      220.58      178.77     14.42 o 
   0  12   1        0.06       -0.72     10.65 o 
   1  12   1      141.00      125.86     13.78 o 
   2  12   1        6.40       -9.29     10.48 o 
   3  12   1        4.56       -7.99     10.63 o 
   4  12   1       22.46       21.88     11.18 o 
   5  12   1        4.09        8.07     10.96 o 
   6  12   1      113.44       97.31     25.02 o 
   7  12   1        1.62       -9.62      9.86 o 
   8  12   1        8.88        3.88     19.81 o 
   9  12   1       35.06       16.45     20.39 o 
  10  12   1       35.67       17.84     20.85 o 
  11  12   1       11.60       22.94     20.85 o 
  12  12   1      122.94      123.94     25.95 o 
  13  12   1       33.63       67.42     23.86 o 
  14  12   1       35.73       56.99     24.56 o 
  15  12   1       10.46       -2.80     10.48 o 
  16  12   1        0.07       -1.61     11.06 o 
  17  12   1      371.16      359.41     21.92 o 
  18  12   1      346.84      296.75     20.72 o 
  19  12   1       39.10       44.33     27.22 o 
  20  12   1        4.51       19.61     13.64 o 
  21  12   1        3.20       -3.12     23.40 o 
  22  12   1      327.17      276.18     39.27 o 
  23  12   1        1.29      -15.52     26.41 o 
  24  12   1       29.76       18.53     28.50 o 
  25  12   1       10.93      -11.82     27.34 o 
  26  12   1        4.88      -25.25     25.25 o 
  27  12   1       19.77       33.59     28.50 o 
  28  12   1        2.14      -18.07     28.50 o 
  29  12   1        0.12       18.88     29.89 o 
 -26  13   1        0.77      -18.53     28.50 o 
 -25  13   1        4.29      -12.86     20.80 o 
 -24  13   1        4.27        1.15     20.97 o 
 -23  13   1       30.34       41.50     20.62 o 
 -22  13   1       44.10       40.51     21.28 o 
 -21  13   1       10.08       -4.76     26.64 o 
 -20  13   1      129.49      103.67     22.47 o 
 -19  13   1       91.63       98.86     41.70 o 
 -18  13   1       46.52       23.63     29.65 o 
 -17  13   1      132.30      145.02     32.90 o 
 -16  13   1       11.26        3.01     25.72 o 
 -15  13   1      151.69      161.24     32.20 o 
 -14  13   1       47.92      -11.58     25.48 o 
 -13  13   1      151.00      141.32     30.81 o 
 -12  13   1       31.09       20.85     25.72 o 
 -11  13   1        3.99       -4.40     25.02 o 
 -10  13   1       34.96       50.97     24.79 o 
  -9  13   1        0.35        5.33     22.94 o 
  -8  13   1      181.80      174.91     28.26 o 
  -7  13   1       26.15        6.02     22.01 o 
  -6  13   1        2.20        4.87     22.24 o 
  -5  13   1       14.51        0.46     21.55 o 
  -4  13   1        2.98      -10.54     10.54 o 
  -3  13   1        1.72      -15.30     16.80 o 
  -2  13   1       30.07       29.04     33.82 o 
  -1  13   1       11.26       -2.12     11.84 o 
   0  13   1       21.70      -11.61     11.61 o 
   1  13   1       11.11       -8.55     11.70 o 
   2  13   1       11.49        6.97     24.67 o 
   3  13   1      163.80      173.04     15.81 o 
   4  13   1       71.95       81.56     14.11 o 
   5  13   1       21.14       16.86     13.90 o 
   6  13   1       43.58       25.74     17.49 o 
   7  13   1        4.46      -11.56     11.56 o 
   8  13   1       13.04       20.39     20.62 o 
   9  13   1        6.32       -7.65     19.69 o 
  10  13   1       17.34      -21.08     21.08 o 
  11  13   1       16.36       -9.04     21.78 o 
  12  13   1       14.75       11.82     23.40 o 
  13  13   1       52.76       74.37     25.95 o 
  14  13   1        3.64       26.87     25.02 o 
  15  13   1       87.71      116.76     28.96 o 
  16  13   1      242.15      252.05     34.52 o 
  17  13   1      158.62      240.24     34.52 o 
  18  13   1      281.99      284.95     34.98 o 
  19  13   1       38.43       33.31     14.48 o 
  20  13   1       11.12       33.55     13.68 o 
  21  13   1        5.68       -7.62     25.48 o 
  22  13   1       84.97       75.39     15.93 o 
  23  13   1        3.16      -14.13     27.57 o 
  24  13   1        0.26       24.56     29.42 o 
  25  13   1       21.43       16.22     30.12 o 
 -21  14   1       24.86       10.41     24.56 o 
 -20  14   1       31.35       34.29     21.19 o 
 -19  14   1       16.01       30.38     22.47 o 
 -18  14   1       33.67       13.64     20.03 o 
 -17  14   1       78.68       -6.72     28.73 o 
 -16  14   1        2.15       37.99     27.34 o 
 -15  14   1      198.21       98.69     31.28 o 
 -14  14   1       77.01       54.21     28.73 o 
 -13  14   1        0.28       17.14     27.11 o 
 -12  14   1       59.35       63.71     28.26 o 
 -11  14   1       16.29       23.40     25.95 o 
 -10  14   1       16.83       -2.78     24.56 o 
  -9  14   1        1.70        5.33     24.56 o 
  -8  14   1       32.83       17.61     24.79 o 
  -7  14   1        2.34      -22.01     22.01 o 
  -6  14   1        0.64       -9.96     23.40 o 
  -5  14   1        8.51       -3.24     23.63 o 
  -4  14   1        2.17       13.44     22.94 o 
  -3  14   1        1.22        8.71     13.06 o 
  -2  14   1       10.26       -3.42     19.58 o 
  -1  14   1        0.92      -13.02     13.02 o 
   0  14   1      116.96      115.03     27.45 o 
   1  14   1        0.35       -7.53     19.58 o 
   2  14   1       45.06       13.73     22.24 o 
   3  14   1        2.55       -9.35     13.42 o 
   4  14   1       18.49       -8.10     13.64 o 
   5  14   1       20.22       -7.35     13.48 o 
   6  14   1        0.17      -12.85     12.85 o 
   7  14   1        0.17       25.02     22.94 o 
   8  14   1        0.04      -21.55     21.55 o 
   9  14   1        0.11       -1.85     23.63 o 
  10  14   1        2.36      -21.31     21.31 o 
  11  14   1        0.20        7.65     23.63 o 
  12  14   1        8.54        7.18     25.95 o 
  13  14   1       42.98       55.83     26.41 o 
  14  14   1       20.41      -24.09     24.09 o 
  15  14   1        0.00      -24.56     24.56 o 
  16  14   1        0.06        7.41     26.41 o 
  17  14   1        4.28      -24.09     25.72 o 
  18  14   1        7.49      -26.18     26.18 o 
  19  14   1        0.15      -26.41     26.41 o 
  20  14   1        7.64       34.75     30.35 o 
 -14  15   1        0.13      -28.03     28.03 o 
 -13  15   1       27.74        3.94     28.73 o 
 -12  15   1       25.58        6.72     28.26 o 
 -11  15   1       61.49       37.99     30.35 o 
 -10  15   1       15.20       -6.49     28.96 o 
  -9  15   1       37.76       30.12     27.11 o 
  -8  15   1        2.06      -23.17     23.17 o 
  -7  15   1       16.37      -23.86     23.86 o 
  -6  15   1        1.06      -24.79     24.79 o 
  -5  15   1        0.02      -23.86     23.86 o 
  -4  15   1       15.01       12.97     24.79 o 
  -3  15   1        2.94       -8.19     14.00 o 
  -2  15   1        1.86      -13.85     13.85 o 
  -1  15   1        2.01      -13.41     13.41 o 
   0  15   1       16.30      -14.25     14.25 o 
   1  15   1        4.63      -14.32     14.32 o 
   2  15   1       16.94       -6.14     21.66 o 
   3  15   1        7.82        5.55     14.81 o 
   4  15   1        2.63       15.79     15.26 o 
   5  15   1       32.69        3.44     15.03 o 
   6  15   1       58.96       38.69     24.33 o 
   7  15   1       81.79       46.80     26.18 o 
   8  15   1       86.80       73.44     26.18 o 
   9  15   1        4.59      -18.53     24.09 o 
  10  15   1        2.22      -10.19     23.86 o 
  11  15   1        0.13       14.60     26.41 o 
  12  15   1        5.54       -0.70     25.25 o 
  13  15   1       10.48      -25.02     25.02 o 
 -46   0   2        0.08        3.94     18.53 o 
 -45   0   2       11.98       25.25     18.07 o 
 -44   0   2        6.03      -17.14     17.61 o 
 -43   0   2       18.75        3.01     17.14 o 
 -42   0   2       19.29       21.78     17.14 o 
 -41   0   2      116.57      127.65     21.78 o 
 -40   0   2       29.81       31.74     17.84 o 
 -39   0   2       31.75       13.21     17.14 o 
 -38   0   2       43.71       29.19     17.14 o 
 -37   0   2        7.65       20.62     16.22 o 
 -36   0   2      278.80      241.40     23.17 o 
 -35   0   2       90.30      127.65     19.46 o 
 -34   0   2      385.66      374.95     19.95 o 
 -33   0   2       34.89       44.38      9.01 o 
 -32   0   2       56.84       72.36     16.67 o 
 -31   0   2      112.11      133.30     10.34 o 
 -30   0   2       18.52       16.06      7.99 o 
 -29   0   2        7.16        6.86      6.80 o 
 -28   0   2      190.31      202.26      7.83 o 
 -27   0   2      228.33      256.06      7.28 o 
 -26   0   2      112.30      110.35      5.28 o 
 -25   0   2      131.66      146.15      7.64 o 
 -24   0   2      232.05      261.82     17.73 o 
 -23   0   2     9434.41     8987.59    110.86 o 
 -22   0   2       99.45       96.98     12.16 o 
 -21   0   2       46.04       50.07      4.14 o 
 -20   0   2      737.09      548.94     10.31 o 
 -19   0   2       40.71       54.31      4.06 o 
 -18   0   2     2641.72     2761.08     36.28 o 
 -17   0   2     2445.12     2761.28     36.11 o 
 -16   0   2        0.58        4.12      2.81 o 
 -15   0   2     1925.59     1908.33     23.42 o 
 -14   0   2      413.80      464.86      7.91 o 
 -13   0   2     2599.14     2758.97     32.37 o 
 -12   0   2      320.50      283.35      5.85 o 
 -11   0   2     3024.77     3005.86     34.84 o 
 -10   0   2     4097.58     4115.59     46.81 o 
  -9   0   2     4870.79     4950.91     55.78 o 
  -8   0   2     3272.36     3028.30     35.65 o 
  -7   0   2    13707.76    12579.70    138.47 o 
  -6   0   2    30264.44    29710.11    283.80 o 
  -5   0   2     5530.78     4441.94     43.31 o 
  -4   0   2     9144.48     8990.39     91.95 o 
  -3   0   2     5431.51     5637.86     62.84 o 
  -2   0   2    24409.99    23915.63    261.96 o 
  -1   0   2      127.89      151.47      5.13 o 
   0   0   2    40620.88    38541.72    493.38 o 
   1   0   2     1572.10     1347.73     28.97 o 
   2   0   2     1253.68     1639.78     28.30 o 
   3   0   2      512.47      485.87     11.75 o 
   4   0   2     3337.51     3105.19     51.18 o 
   5   0   2      822.08      712.60     13.19 o 
   6   0   2     5098.45     5441.92     75.60 o 
   7   0   2        1.50       -4.38      4.38 o 
   8   0   2     2301.01     1621.26     25.30 o 
   9   0   2       93.32       92.50      5.28 o 
  10   0   2       48.00       32.75      3.85 o 
  11   0   2      142.81      123.50      5.92 o 
  12   0   2     9561.23     9603.21    129.72 o 
  13   0   2     1949.46     1784.27     25.17 o 
  14   0   2        0.45        0.40      3.55 o 
  15   0   2      386.66      333.93     12.64 o 
  16   0   2      737.59      635.70     16.54 o 
  17   0   2     1027.06     1075.74     15.48 o 
  18   0   2      279.03      377.50      9.20 o 
  19   0   2      175.98      204.40      6.98 o 
  20   0   2     3393.81     3586.71     53.80 o 
  21   0   2       97.55      112.96      7.31 o 
  22   0   2     3833.68     3982.12     59.52 o 
  23   0   2      814.55      795.40     17.37 o 
  24   0   2      256.83      298.07     11.15 o 
  25   0   2      400.11      382.36     14.95 o 
  26   0   2      342.77      325.05     11.62 o 
  27   0   2        4.24       -5.94      5.94 o 
  28   0   2      123.50      131.56     10.06 o 
  29   0   2        0.01       -1.73      6.68 o 
  30   0   2      125.23      147.62     11.78 o 
  31   0   2      351.13      322.17     12.67 o 
  32   0   2      730.16      693.08     17.58 o 
  33   0   2       13.11       44.75      8.80 o 
  34   0   2     1238.26     1176.52     27.07 o 
  35   0   2      982.68      973.33     23.90 o 
  36   0   2        4.05       14.65     10.31 o 
  37   0   2      137.16      149.14     15.63 o 
  38   0   2       39.42       34.47     12.66 o 
  39   0   2      332.74      282.04     17.55 o 
  40   0   2       11.33       13.38      6.67 o 
  41   0   2        0.28       -6.72     19.92 o 
  42   0   2       16.38        4.17     19.00 o 
  43   0   2       11.88        0.46     18.77 o 
  44   0   2        0.53       -2.78     19.23 o 
 -45   1   2        5.03       -0.35     12.29 o 
 -44   1   2        0.01       10.42     12.52 o 
 -43   1   2        3.75        4.08     12.20 o 
 -42   1   2        0.01        3.05     28.84 o 
 -41   1   2        2.06      -13.39     17.14 o 
 -40   1   2        1.30        0.48     11.69 o 
 -39   1   2       55.89       48.59     12.46 o 
 -38   1   2        0.33       18.10     16.80 o 
 -37   1   2      364.16      342.55     12.50 o 
 -36   1   2        0.21        6.87      5.36 o 
 -35   1   2      842.57      755.15     16.20 o 
 -34   1   2       18.52       23.06      5.60 o 
 -33   1   2      655.14      597.24     12.51 o 
 -32   1   2       37.55       49.40      5.84 o 
 -31   1   2      382.73      335.95      9.63 o 
 -30   1   2       17.51       14.44      4.65 o 
 -29   1   2       29.75       29.75      6.03 o 
 -28   1   2       23.46       26.15      4.18 o 
 -27   1   2        0.63       -1.25      3.70 o 
 -26   1   2       53.21       42.60      4.24 o 
 -25   1   2        4.22       16.07      3.72 o 
 -24   1   2     1183.75     1142.53     14.79 o 
 -23   1   2     2438.38     2522.10     27.59 o 
 -22   1   2        0.74        6.08      3.04 o 
 -21   1   2        0.32       11.24      2.91 o 
 -20   1   2        4.89        5.47      2.68 o 
 -19   1   2      256.92      381.23      6.91 o 
 -18   1   2     2454.29     2583.23     29.56 o 
 -17   1   2      268.74      278.50      6.35 o 
 -16   1   2      469.52      567.92      9.02 o 
 -15   1   2      483.53      569.78      8.88 o 
 -14   1   2      268.56      344.76      5.36 o 
 -13   1   2      112.14      111.49      3.27 o 
 -12   1   2      113.42      121.97      3.63 o 
 -11   1   2      570.03      582.11      7.96 o 
 -10   1   2       30.70       38.89      2.59 o 
  -9   1   2     7648.22     7261.02     70.38 o 
  -8   1   2      341.48      318.07      5.53 o 
  -7   1   2     6973.29     6789.51     59.25 o 
  -6   1   2    24329.70    23825.34    203.46 o 
  -5   1   2     1383.32     1348.77     20.90 o 
  -4   1   2    40233.09    38386.10    328.55 o 
  -3   1   2      749.69      819.68     10.08 o 
  -2   1   2    26327.40    25759.79    262.66 o 
  -1   1   2    19493.09    19634.17    192.14 o 
   0   1   2     1569.74     1690.27     16.56 o 
   1   1   2     1967.28     1704.97     16.00 o 
   2   1   2    12517.99    11514.47    109.98 o 
   3   1   2       69.95       80.51      3.47 o 
   4   1   2     8749.74     8392.54     80.89 o 
   5   1   2     1334.62     1335.76     15.98 o 
   6   1   2     2844.79     2465.61     27.25 o 
   7   1   2     1328.67     1127.44     14.04 o 
   8   1   2      147.37      163.62      4.51 o 
   9   1   2      384.20      515.75      7.74 o 
  10   1   2      742.38      867.29      9.33 o 
  11   1   2      629.56      527.12      6.70 o 
  12   1   2      693.50      628.64      8.22 o 
  13   1   2        0.04       12.57      2.85 o 
  14   1   2     4314.12     4402.67     42.18 o 
  15   1   2     2815.78     2598.86     26.34 o 
  16   1   2     1656.82     1654.53     18.13 o 
  17   1   2      201.41      170.93      5.02 o 
  18   1   2       38.74       50.57      3.80 o 
  19   1   2      118.76       96.18      4.40 o 
  20   1   2      408.81      448.59      7.53 o 
  21   1   2      277.10      303.21      6.81 o 
  22   1   2      952.22      964.56     12.76 o 
  23   1   2      398.02      378.37      7.72 o 
  24   1   2     1146.23     1159.39     14.61 o 
  25   1   2        3.69        9.27      3.85 o 
  26   1   2      115.16      103.51      5.68 o 
  27   1   2       45.85       51.30      5.02 o 
  28   1   2        6.50        3.30      4.61 o 
  29   1   2        0.22       -2.72      4.55 o 
  30   1   2       28.32       29.51      5.15 o 
  31   1   2      248.79      266.10      7.99 o 
  32   1   2        8.71        3.61      4.95 o 
  33   1   2       99.48      109.23      6.07 o 
  34   1   2        4.20       12.62      4.97 o 
  35   1   2        9.60       15.40      8.03 o 
  36   1   2       10.44       -0.39      7.94 o 
  37   1   2      139.39      143.56     10.57 o 
  38   1   2      188.63      203.66     11.46 o 
  39   1   2        5.04       15.15      8.26 o 
  40   1   2       20.30       29.79      8.30 o 
  41   1   2       28.99       27.27      9.56 o 
  42   1   2        5.78       15.77     14.17 o 
  43   1   2        1.17      -11.72     17.61 o 
  44   1   2        0.59       16.19     14.25 o 
 -45   2   2        6.10        5.22     12.40 o 
 -44   2   2        2.54       13.25     12.20 o 
 -43   2   2        1.31       13.79     12.43 o 
 -42   2   2        5.44        6.33      7.96 o 
 -41   2   2        9.06       14.61      6.62 o 
 -40   2   2        2.19        0.78      6.63 o 
 -39   2   2       75.66       61.72      7.70 o 
 -38   2   2        0.01        1.12      6.69 o 
 -37   2   2      228.34      228.90     10.49 o 
 -36   2   2       14.45       19.03      6.74 o 
 -35   2   2        0.57       -6.50      6.50 o 
 -34   2   2       47.14       37.00      7.15 o 
 -33   2   2      331.94      291.65     10.43 o 
 -32   2   2       50.24       50.63      6.73 o 
 -31   2   2      300.56      302.63      9.62 o 
 -30   2   2       10.06       13.42      5.35 o 
 -29   2   2      216.83      195.13      7.69 o 
 -28   2   2       23.84       39.54      5.39 o 
 -27   2   2        2.09        4.31      4.21 o 
 -26   2   2       47.30       58.08      4.99 o 
 -25   2   2       11.55       29.72      4.39 o 
 -24   2   2       20.27        8.52      3.80 o 
 -23   2   2        9.32       22.58      3.84 o 
 -22   2   2      419.33      362.34      7.19 o 
 -21   2   2      979.17      916.13     12.40 o 
 -20   2   2       29.99       31.44      3.45 o 
 -19   2   2      308.25      354.47      6.96 o 
 -18   2   2      662.49      660.04     10.09 o 
 -17   2   2     6086.13     6482.04     64.15 o 
 -16   2   2        7.55       19.18      3.34 o 
 -15   2   2     4224.02     4645.10     46.69 o 
 -14   2   2       80.20       98.09      3.60 o 
 -13   2   2     1005.65      891.29     11.12 o 
 -12   2   2      216.44      212.80      4.38 o 
 -11   2   2     1440.61     1521.90     16.97 o 
 -10   2   2     4753.95     4864.42     52.13 o 
  -9   2   2     1234.53     1173.13     20.05 o 
  -8   2   2    15438.01    15275.83    170.32 o 
  -7   2   2     3083.82     3039.57     31.08 o 
  -6   2   2     1742.72     1863.03     21.13 o 
  -5   2   2     1049.82     1167.69     15.14 o 
  -4   2   2     1288.05     1168.79     16.87 o 
  -3   2   2     5226.77     5090.32     58.00 o 
  -2   2   2    12872.75    12488.17    150.75 o 
  -1   2   2     1454.71     1333.07     19.59 o 
   0   2   2     1326.60     1202.83     13.35 o 
   1   2   2        9.54       10.83      2.53 o 
   2   2   2     9199.93     8684.86     78.62 o 
   3   2   2     5916.58     6039.40     55.35 o 
   4   2   2     6448.52     6740.58     61.55 o 
   5   2   2      757.98      887.25     10.08 o 
   6   2   2    10300.39     9876.85     84.86 o 
   7   2   2     1724.42     1707.65     20.04 o 
   8   2   2     3452.61     3292.90     35.95 o 
   9   2   2      662.09      682.08     10.81 o 
  10   2   2     6466.03     6864.95     71.76 o 
  11   2   2      119.72      114.60      4.00 o 
  12   2   2      602.40      555.26      8.43 o 
  13   2   2       45.28       55.48      3.23 o 
  14   2   2      570.91      534.38      8.04 o 
  15   2   2        0.34       -2.70      2.70 o 
  16   2   2      759.36      696.26      9.95 o 
  17   2   2       80.56       88.32      4.02 o 
  18   2   2      233.49      192.70      5.30 o 
  19   2   2       63.17       52.73      3.79 o 
  20   2   2      208.93      258.89      6.09 o 
  21   2   2       21.33       24.74      3.59 o 
  22   2   2     1208.61     1146.04     14.21 o 
  23   2   2       37.05       42.27      3.88 o 
  24   2   2       15.71       14.43      3.65 o 
  25   2   2       79.71       89.42      4.50 o 
  26   2   2      372.07      380.27      7.44 o 
  27   2   2       71.18       80.31      6.40 o 
  28   2   2      136.66      144.40      7.32 o 
  29   2   2      159.17      177.98     12.06 o 
  30   2   2        1.26        0.15      6.24 o 
  31   2   2      254.45      265.40     11.21 o 
  32   2   2        7.85       14.41      8.02 o 
  33   2   2        7.33        9.40      8.37 o 
  34   2   2        4.94       13.45      8.53 o 
  35   2   2       93.56       90.01      9.89 o 
  36   2   2       12.79        8.22      8.08 o 
  37   2   2       61.75       64.25      9.76 o 
  38   2   2        1.38       -2.60      8.64 o 
  39   2   2       23.16        6.97      8.47 o 
  40   2   2       12.70       -1.50      8.20 o 
  41   2   2        6.62        9.00      8.44 o 
  42   2   2        0.91       17.47      8.60 o 
  43   2   2      125.42       94.22     16.29 o 
  44   2   2       31.53       60.63     15.30 o 
 -45   3   2       60.94       69.61     14.30 o 
 -44   3   2        0.08        4.69     12.02 o 
 -43   3   2       29.52       46.36     14.59 o 
 -42   3   2        0.00        8.56      7.44 o 
 -41   3   2       24.21       35.67      8.03 o 
 -40   3   2       17.47        9.68     11.20 o 
 -39   3   2       33.95       34.54      8.03 o 
 -38   3   2      154.90      168.06     10.15 o 
 -37   3   2      115.30      119.81      9.18 o 
 -36   3   2      103.13      105.11      8.68 o 
 -35   3   2       55.81       43.83      8.41 o 
 -34   3   2        1.11       -6.36      6.36 o 
 -33   3   2      352.28      340.18     12.05 o 
 -32   3   2      100.45       86.22     10.49 o 
 -31   3   2      177.98      146.56     10.32 o 
 -30   3   2       28.92       19.36      6.60 o 
 -29   3   2      121.00      144.89     10.39 o 
 -28   3   2       64.65       79.85      7.57 o 
 -27   3   2     2219.95     2180.14     30.06 o 
 -26   3   2        0.10       11.85      5.26 o 
 -25   3   2      154.78      162.77      7.59 o 
 -24   3   2        0.70       -2.32      4.79 o 
 -23   3   2        4.77        0.50      4.55 o 
 -22   3   2      577.07      628.95     10.14 o 
 -21   3   2        5.56        7.85      3.18 o 
 -20   3   2      130.42      144.71      4.91 o 
 -19   3   2     1758.17     1708.27     19.80 o 
 -18   3   2      327.10      370.74      6.70 o 
 -17   3   2        0.82        8.07      4.06 o 
 -16   3   2     1269.20     1102.42     16.95 o 
 -15   3   2        0.10        5.26      3.82 o 
 -14   3   2     1577.96     1592.65     22.06 o 
 -13   3   2       80.91      118.12      5.39 o 
 -12   3   2      711.80      669.67     11.76 o 
 -11   3   2     1755.89     1808.82     23.89 o 
 -10   3   2     1061.02     1029.32     16.85 o 
  -9   3   2      337.90      361.82      8.94 o 
  -8   3   2     2483.29     2394.26     36.45 o 
  -7   3   2      775.14      672.86     13.61 o 
  -6   3   2      885.06      840.63     13.96 o 
  -5   3   2       20.97       26.62      2.38 o 
  -4   3   2     1935.24     1828.78     22.82 o 
  -3   3   2     1560.52     1678.09     21.14 o 
  -2   3   2     3637.50     3490.99     79.72 o 
  -1   3   2      767.10      843.03     11.80 o 
   0   3   2      891.24      778.91      9.34 o 
   1   3   2        1.66       -0.99      3.01 o 
   2   3   2     4998.40     4831.76     42.28 o 
   3   3   2     3809.24     3581.16     31.74 o 
   4   3   2       70.10       54.09      3.02 o 
   5   3   2     2135.32     2238.98     23.39 o 
   6   3   2    14953.11    16022.72    152.63 o 
   7   3   2     2540.27     2518.69     26.16 o 
   8   3   2      725.45      698.26      9.40 o 
   9   3   2      935.05      834.85      9.47 o 
  10   3   2      459.23      507.66      7.87 o 
  11   3   2      494.23      497.51      7.00 o 
  12   3   2       65.05       52.97      3.33 o 
  13   3   2       40.06       27.05      2.44 o 
  14   3   2      608.84      608.64      8.19 o 
  15   3   2        3.85        3.81      1.93 o 
  16   3   2     1760.65     1824.52     24.51 o 
  17   3   2      405.07      373.81     10.86 o 
  18   3   2     1216.37     1547.85     21.65 o 
  19   3   2      232.51      255.15      7.69 o 
  20   3   2     2289.81     2269.73     28.05 o 
  21   3   2      181.90      182.53      7.00 o 
  22   3   2      767.87      789.68     13.68 o 
  23   3   2       29.12       22.50      5.13 o 
  24   3   2        0.01       -3.05      4.92 o 
  25   3   2      356.10      340.88      9.22 o 
  26   3   2        0.01       -3.11      4.86 o 
  27   3   2       72.86       72.16      6.67 o 
  28   3   2      142.58      144.26      8.57 o 
  29   3   2       15.91       22.38      7.02 o 
  30   3   2      998.17      958.27     23.45 o 
  31   3   2      162.40      185.82      9.85 o 
  32   3   2       83.52       65.51      9.48 o 
  33   3   2        2.35       16.15      8.15 o 
  34   3   2        1.74        1.26      7.96 o 
  35   3   2       32.43       40.39      8.97 o 
  36   3   2       87.99       88.89     10.25 o 
  37   3   2       56.54       49.39      9.61 o 
  38   3   2       87.04       79.07     10.53 o 
  39   3   2       84.02      103.15     10.87 o 
  40   3   2        1.89        1.10     11.97 o 
  41   3   2       69.62       86.02     10.55 o 
  42   3   2        0.35        3.68      9.12 o 
  43   3   2       16.75       35.74      9.83 o 
 -44   4   2        1.75        5.10     20.39 o 
 -43   4   2       18.81       18.48      9.85 o 
 -42   4   2       14.72       13.79      9.99 o 
 -41   4   2       29.33       30.41     19.02 o 
 -40   4   2       12.97       36.36     10.58 o 
 -39   4   2       44.69       51.50     10.85 o 
 -38   4   2       42.49       66.98     11.00 o 
 -37   4   2       58.70       51.40     10.81 o 
 -36   4   2       18.21       24.73      9.97 o 
 -35   4   2       30.19       29.21     10.05 o 
 -34   4   2       27.45       47.75     16.28 o 
 -33   4   2        4.52        0.06     12.65 o 
 -32   4   2       10.36       -2.17     16.14 o 
 -31   4   2      112.61      113.27     12.18 o 
 -30   4   2      168.66      174.29      9.61 o 
 -29   4   2       46.73       25.08      6.61 o 
 -28   4   2      223.33      221.98      9.54 o 
 -27   4   2      124.50      138.84      8.25 o 
 -26   4   2      163.88      151.70      8.23 o 
 -25   4   2        0.19       -5.02      5.75 o 
 -24   4   2       61.83       74.79      6.71 o 
 -23   4   2      549.44      561.43     12.92 o 
 -22   4   2       40.66       60.04      8.25 o 
 -21   4   2       12.32       16.63      5.00 o 
 -20   4   2      311.05      335.38      9.82 o 
 -19   4   2     1276.75     1287.78     20.21 o 
 -18   4   2        0.01        9.87      4.41 o 
 -17   4   2     1792.54     1901.56     26.55 o 
 -16   4   2       25.03       27.91      4.63 o 
 -15   4   2     1623.43     1405.87     32.49 o 
 -14   4   2     1580.77     1594.91     24.89 o 
 -13   4   2     1929.31     1865.30     27.86 o 
 -12   4   2      147.64      145.18      8.52 o 
 -11   4   2       56.02       70.69      6.15 o 
 -10   4   2     4657.39     4491.01     58.32 o 
  -9   4   2      740.92      737.77     20.96 o 
  -8   4   2      416.99      365.88      8.35 o 
  -7   4   2     1133.68     1096.53     16.09 o 
  -6   4   2      797.36      744.90     13.33 o 
  -5   4   2      308.00      332.83      8.43 o 
  -4   4   2        5.25        7.74      2.37 o 
  -3   4   2     1464.75     1456.27     19.01 o 
  -2   4   2      650.11      802.25     15.64 o 
  -1   4   2      601.83      525.69      8.93 o 
   0   4   2        2.34        2.03      1.67 o 
   1   4   2      364.62      316.22      5.98 o 
   2   4   2     8641.59     8808.93     90.86 o 
   3   4   2     1489.99     1350.84     16.29 o 
   4   4   2      469.68      561.16      6.80 o 
   5   4   2        9.64       19.61      2.41 o 
   6   4   2      164.76      216.08      4.49 o 
   7   4   2     1169.29      987.33     11.04 o 
   8   4   2       10.37       16.29      2.32 o 
   9   4   2        9.91        3.25      1.96 o 
  10   4   2      151.39      146.11      4.11 o 
  11   4   2      182.74      162.42      4.61 o 
  12   4   2      973.42      997.12     12.61 o 
  13   4   2      631.10      616.85      9.61 o 
  14   4   2      452.51      390.81      7.46 o 
  15   4   2       20.97       21.25      3.39 o 
  16   4   2     2017.65     2198.31     24.48 o 
  17   4   2       58.79       72.44      5.66 o 
  18   4   2      284.29      254.50      6.56 o 
  19   4   2      397.22      345.83      8.17 o 
  20   4   2       70.24       84.40      5.38 o 
  21   4   2      407.21      372.19     10.20 o 
  22   4   2      439.66      457.67     11.36 o 
  23   4   2        3.80        6.46      5.01 o 
  24   4   2        4.93       -0.34      5.83 o 
  25   4   2       48.95       61.83      7.99 o 
  26   4   2      280.45      274.62     10.37 o 
  27   4   2      412.76      415.02     11.48 o 
  28   4   2       38.62       60.23      7.19 o 
  29   4   2      203.65      234.57     11.05 o 
  30   4   2        1.23       -7.23      7.23 o 
  31   4   2       58.51       47.45      8.13 o 
  32   4   2       91.00       91.77      9.01 o 
  33   4   2       75.92       58.68      9.51 o 
  34   4   2      177.18      157.83     11.53 o 
  35   4   2        2.36       -5.14      8.46 o 
  36   4   2        9.56       -0.83      9.03 o 
  37   4   2        6.81        4.73      8.67 o 
  38   4   2        4.32       11.06      8.98 o 
  39   4   2        2.64       10.35      9.17 o 
  40   4   2       28.59       18.18     14.18 o 
  41   4   2       16.24       15.28     16.42 o 
  42   4   2       31.53       32.16     10.25 o 
  43   4   2        4.74        7.07     14.21 o 
 -43   5   2        0.02      -10.40     10.40 o 
 -42   5   2       40.38       32.01     11.33 o 
 -41   5   2       97.27       98.77     12.88 o 
 -40   5   2       30.88       37.67     11.51 o 
 -39   5   2       45.91       53.67     11.61 o 
 -38   5   2        8.12       11.22     10.21 o 
 -37   5   2        2.18       10.55     11.44 o 
 -36   5   2       41.25       23.56     10.61 o 
 -35   5   2        0.71       -0.50      9.50 o 
 -34   5   2        6.54       -6.39     10.52 o 
 -33   5   2       23.04       28.80     10.14 o 
 -32   5   2        4.50        6.18      8.09 o 
 -31   5   2      510.39      441.14     16.02 o 
 -30   5   2        0.24       -7.54     10.90 o 
 -29   5   2      635.56      641.46     18.78 o 
 -28   5   2        0.10       -1.84      7.29 o 
 -27   5   2      249.28      250.55     10.67 o 
 -26   5   2      125.10      116.04      8.32 o 
 -25   5   2       39.83       32.43      6.50 o 
 -24   5   2      341.98      359.93     11.45 o 
 -23   5   2        5.19        3.84      5.63 o 
 -22   5   2       12.72        9.01      5.48 o 
 -21   5   2      404.03      401.21     11.70 o 
 -20   5   2      292.79      273.92     10.61 o 
 -19   5   2      523.57      499.63     13.26 o 
 -18   5   2       61.97       80.42      7.13 o 
 -17   5   2      377.40      424.82     12.02 o 
 -16   5   2      543.17      569.57     12.16 o 
 -15   5   2      166.27      182.87      9.01 o 
 -14   5   2      288.97      271.34     10.13 o 
 -13   5   2     4670.04     4843.30     66.58 o 
 -12   5   2      763.32      688.83     17.96 o 
 -11   5   2     1872.48     1948.64     33.40 o 
 -10   5   2      243.52      238.79      9.38 o 
  -9   5   2      981.10      938.28     16.09 o 
  -8   5   2       10.95       11.11      3.75 o 
  -7   5   2      291.68      285.19      7.85 o 
  -6   5   2        1.38        7.56      3.56 o 
  -5   5   2      637.65      591.48      9.29 o 
  -4   5   2        1.51       -2.69      2.73 o 
  -3   5   2      115.76      114.33      4.11 o 
  -2   5   2      651.40      682.95      9.99 o 
  -1   5   2       49.77       48.86      3.55 o 
   0   5   2       72.23       62.20      2.57 o 
   1   5   2      148.55      106.80      4.89 o 
   2   5   2     2658.48     3086.80     36.38 o 
   3   5   2       47.24       69.77      3.74 o 
   4   5   2     1322.07     1175.49     20.48 o 
   5   5   2      339.84      367.47      7.67 o 
   6   5   2     2638.99     2899.82     29.67 o 
   7   5   2     3411.03     3456.63     35.33 o 
   8   5   2     5443.15     5736.38     56.79 o 
   9   5   2     2333.46     2454.67     37.14 o 
  10   5   2     6218.99     6303.04     73.84 o 
  11   5   2     1313.37     1280.63     18.77 o 
  12   5   2      799.56      825.82     14.11 o 
  13   5   2      348.02      381.73      9.30 o 
  14   5   2        0.19       -1.59      4.17 o 
  15   5   2      425.79      337.43     10.06 o 
  16   5   2       80.48      115.76      6.74 o 
  17   5   2        0.18       -3.43      3.43 o 
  18   5   2      216.33      218.25      8.24 o 
  19   5   2       11.73        5.78      4.98 o 
  20   5   2      144.39      117.81      7.22 o 
  21   5   2        6.05        1.86      6.23 o 
  22   5   2      248.18      221.25      9.16 o 
  23   5   2       10.06       24.88      7.24 o 
  24   5   2       72.65       77.69      7.52 o 
  25   5   2      176.38      179.39     10.01 o 
  26   5   2       21.54       15.96      6.56 o 
  27   5   2      149.11      167.00     10.36 o 
  28   5   2       24.85       25.99      7.98 o 
  29   5   2        6.50        6.55      7.20 o 
  30   5   2      218.69      237.45     10.49 o 
  31   5   2        1.66        5.53      7.46 o 
  32   5   2      235.12      208.26     11.08 o 
  33   5   2        0.30        1.99      8.63 o 
  34   5   2       11.87        3.94      9.99 o 
  35   5   2       26.04       54.55     13.51 o 
  36   5   2        0.12        6.54     12.35 o 
  37   5   2       30.81       46.17     14.05 o 
  38   5   2        5.76        8.00     37.65 o 
  39   5   2        2.58       13.88     13.02 o 
  40   5   2       21.54       27.74     13.97 o 
  41   5   2       20.60       42.49     29.54 o 
  42   5   2       16.64       42.77     19.81 o 
 -42   6   2        0.00        8.11     22.01 o 
 -41   6   2       77.12      109.58     26.64 o 
 -40   6   2       17.42       42.16     22.70 o 
 -39   6   2       20.18       30.35     21.78 o 
 -38   6   2       20.06        5.33     19.69 o 
 -37   6   2       20.07       42.40     19.69 o 
 -36   6   2        0.32        7.70     10.63 o 
 -35   6   2       17.10       27.30     21.34 o 
 -34   6   2        4.57        2.36      9.92 o 
 -33   6   2      134.58      137.33     11.58 o 
 -32   6   2       88.99       95.64     10.68 o 
 -31   6   2       88.40       84.93     13.44 o 
 -30   6   2       18.00        9.71     14.81 o 
 -29   6   2      261.19      250.80     13.68 o 
 -28   6   2        2.71        2.91      8.62 o 
 -27   6   2      953.56      928.13     20.92 o 
 -26   6   2      101.51       82.66      7.80 o 
 -25   6   2       54.85       44.41      8.19 o 
 -24   6   2      100.86       85.38      8.72 o 
 -23   6   2       41.20       42.79      8.23 o 
 -22   6   2      486.31      441.74     12.42 o 
 -21   6   2        3.70        9.67      6.00 o 
 -20   6   2      227.53      210.97      9.06 o 
 -19   6   2      137.74      123.73      7.58 o 
 -18   6   2       93.88      116.40      8.77 o 
 -17   6   2      325.13      382.93     10.79 o 
 -16   6   2      312.86      339.23     13.18 o 
 -15   6   2       18.86       37.93      5.80 o 
 -14   6   2       15.82       12.34      4.36 o 
 -13   6   2        1.28        3.86      4.40 o 
 -12   6   2      478.66      490.90     12.59 o 
 -11   6   2     1468.20     1580.39     24.53 o 
 -10   6   2     1182.63     1229.43     17.71 o 
  -9   6   2     2723.86     2734.80     35.11 o 
  -8   6   2        9.15        0.10      4.24 o 
  -7   6   2        2.85        9.99      4.18 o 
  -6   6   2       27.16       35.75      4.63 o 
  -5   6   2        6.28       -0.44      3.92 o 
  -4   6   2      357.23      313.54      7.12 o 
  -3   6   2       40.19       51.07      3.76 o 
  -2   6   2      204.75      242.52      7.33 o 
  -1   6   2       13.81       18.02      4.22 o 
   0   6   2        8.29       14.35      2.70 o 
   1   6   2       29.90       21.26      3.10 o 
   2   6   2      261.03      223.44      9.06 o 
   3   6   2       44.44       10.43      3.01 o 
   4   6   2      899.68      932.86     13.50 o 
   5   6   2     1042.15      701.29     12.69 o 
   6   6   2     1853.99     1829.82     21.85 o 
   7   6   2     5377.44     5316.67     52.84 o 
   8   6   2     2013.20     2070.34     24.43 o 
   9   6   2     2384.78     2519.68     32.08 o 
  10   6   2     8955.76     9309.98    105.74 o 
  11   6   2     1292.38     1298.13     19.38 o 
  12   6   2     1468.09     1528.19     24.00 o 
  13   6   2        0.56        5.73      4.27 o 
  14   6   2      766.22      861.16     17.51 o 
  15   6   2       40.51       37.95      5.13 o 
  16   6   2      691.85      752.37     14.39 o 
  17   6   2        0.00       -5.21      5.21 o 
  18   6   2      490.82      442.49     21.63 o 
  19   6   2        5.69        1.74      4.38 o 
  20   6   2      167.49      159.37      9.30 o 
  21   6   2        5.83       18.81      6.97 o 
  22   6   2      326.04      325.93     12.41 o 
  23   6   2       77.58       70.45     10.38 o 
  24   6   2      640.59      569.45     16.61 o 
  25   6   2       49.99       48.76      7.84 o 
  26   6   2      884.77      881.44     17.59 o 
  27   6   2        2.97       11.02      7.54 o 
  28   6   2       11.63       -8.14      8.14 o 
  29   6   2      146.71      165.17     12.67 o 
  30   6   2       50.98       43.38      9.69 o 
  31   6   2      389.04      393.71     15.33 o 
  32   6   2        0.11       11.83      9.40 o 
  33   6   2       25.22        0.31     33.59 o 
  34   6   2       31.96       36.01     18.07 o 
  35   6   2        9.49       18.90     14.77 o 
  36   6   2        6.31        6.26     19.46 o 
  37   6   2        3.03       -5.33     19.46 o 
  38   6   2       17.05       49.58     22.94 o 
  39   6   2        2.22       31.51     21.78 o 
  40   6   2        2.11      -10.19     20.85 o 
  41   6   2        5.02        1.39     21.55 o 
 -41   7   2        4.60       21.08     22.47 o 
 -40   7   2       31.50       48.88     23.40 o 
 -39   7   2       18.72       29.89     22.01 o 
 -38   7   2        0.20        9.96     20.62 o 
 -37   7   2       12.48       19.23     19.46 o 
 -36   7   2       37.60       45.64     21.31 o 
 -35   7   2       15.73       34.52     20.85 o 
 -34   7   2        1.56       -0.71     14.18 o 
 -33   7   2      157.12      170.69     18.65 o 
 -32   7   2       22.27       11.02     14.25 o 
 -31   7   2        1.40      -13.09     13.09 o 
 -30   7   2        1.04        0.53     13.97 o 
 -29   7   2        9.54        7.22     13.44 o 
 -28   7   2        4.02       -2.42     10.84 o 
 -27   7   2      530.11      475.90     17.65 o 
 -26   7   2       57.80       67.22     12.84 o 
 -25   7   2      191.36      213.79     11.66 o 
 -24   7   2       40.68       36.01      8.10 o 
 -23   7   2       15.00       22.32      6.95 o 
 -22   7   2       96.66      105.03      8.32 o 
 -21   7   2       19.95       18.24      6.37 o 
 -20   7   2        0.00       -0.60      6.30 o 
 -19   7   2       86.90       70.30      7.16 o 
 -18   7   2        2.57        6.23      5.51 o 
 -17   7   2       32.67       27.51      6.35 o 
 -16   7   2        2.07       13.39      5.35 o 
 -15   7   2     1601.03     1656.24     25.27 o 
 -14   7   2        0.06       12.66      5.11 o 
 -13   7   2      565.82      610.68     12.41 o 
 -12   7   2      114.18      105.71      6.19 o 
 -11   7   2       19.26       12.40      4.63 o 
 -10   7   2      245.89      277.85      8.96 o 
  -9   7   2      157.66      146.79      6.98 o 
  -8   7   2      141.88      144.25      7.61 o 
  -7   7   2       59.55       56.55      6.72 o 
  -6   7   2        0.49       -2.85      2.85 o 
  -5   7   2        4.83       -4.62      4.78 o 
  -4   7   2        0.60       -3.22      3.40 o 
  -3   7   2     1759.57     1816.07     26.66 o 
  -2   7   2       41.94       51.73      5.06 o 
  -1   7   2     1156.15     1159.27     18.64 o 
   0   7   2       44.58       76.73      4.90 o 
   1   7   2      604.44      535.80     12.62 o 
   2   7   2      815.09      712.23     17.07 o 
   3   7   2      174.75      158.87      5.16 o 
   4   7   2      515.45      345.60      8.12 o 
   5   7   2      227.13      178.49      6.22 o 
   6   7   2      865.14     1036.97     15.72 o 
   7   7   2      932.75      877.35     15.68 o 
   8   7   2     1900.12     2110.20     25.04 o 
   9   7   2      371.89      387.69     10.52 o 
  10   7   2      108.58      124.53      5.82 o 
  11   7   2      102.95      131.09      6.23 o 
  12   7   2     3897.57     4060.11     51.35 o 
  13   7   2        1.40       18.73      4.92 o 
  14   7   2     1635.98     1807.33     28.73 o 
  15   7   2       25.95       47.61      6.47 o 
  16   7   2      163.34      176.76     11.54 o 
  17   7   2      146.22      148.63      8.60 o 
  18   7   2       51.46       59.94      7.23 o 
  19   7   2        5.42       -2.57      6.17 o 
  20   7   2        0.20       -4.90      4.90 o 
  21   7   2      330.68      339.87     14.22 o 
  22   7   2       72.61       75.44      9.06 o 
  23   7   2        2.88       -2.30      7.41 o 
  24   7   2      196.82      195.84     12.68 o 
  25   7   2        6.56       11.77     10.53 o 
  26   7   2      144.97      167.11     18.77 o 
  27   7   2        6.74       -8.44     17.38 o 
  28   7   2        0.98      -12.56     12.56 o 
  29   7   2        1.20       27.79     14.30 o 
  30   7   2      174.93      163.98     18.14 o 
  31   7   2       13.66       11.06     11.75 o 
  32   7   2       11.13       17.67     14.70 o 
  33   7   2       54.71       34.17     14.12 o 
  34   7   2        2.15      -11.80     19.23 o 
  35   7   2        5.71      -13.10     14.30 o 
  36   7   2        0.39        9.93     21.43 o 
  37   7   2       24.38       29.65     21.55 o 
  38   7   2        3.21      -14.83     19.46 o 
  39   7   2       14.88       17.61     22.01 o 
 -39   8   2        9.73       11.12     21.78 o 
 -38   8   2       17.75        7.41     20.62 o 
 -37   8   2        1.21       -6.02     18.77 o 
 -36   8   2        0.01       -4.40     19.92 o 
 -35   8   2       21.34       23.81     15.64 o 
 -34   8   2        0.02        2.65     14.52 o 
 -33   8   2       29.80       39.55     15.97 o 
 -32   8   2        0.73      -12.65     13.75 o 
 -31   8   2       24.32       17.41     15.19 o 
 -30   8   2       10.50       20.83     14.13 o 
 -29   8   2       91.33       92.40     16.45 o 
 -28   8   2       83.38      103.69     19.69 o 
 -27   8   2      461.98      417.90     23.71 o 
 -26   8   2        3.17        6.83     13.51 o 
 -25   8   2       45.34       54.25     14.91 o 
 -24   8   2      123.93      117.73     13.05 o 
 -23   8   2       53.70       48.65      8.63 o 
 -22   8   2       33.02       32.53      8.10 o 
 -21   8   2       62.01       60.86      7.93 o 
 -20   8   2        2.06        3.09      6.16 o 
 -19   8   2        6.75       -0.73      4.70 o 
 -18   8   2      460.04      486.19     14.36 o 
 -17   8   2       22.38       26.82      6.39 o 
 -16   8   2      134.19      152.48      7.88 o 
 -15   8   2      469.65      484.44     11.91 o 
 -14   8   2        0.30        5.52      7.09 o 
 -13   8   2       35.73       21.45      5.50 o 
 -12   8   2        0.83       -5.33      5.57 o 
 -11   8   2       33.33       24.21      5.80 o 
 -10   8   2      420.75      429.28     13.37 o 
  -9   8   2     1593.52     1593.74     27.33 o 
  -8   8   2       41.07       55.68      6.70 o 
  -7   8   2      108.82      109.18      8.50 o 
  -6   8   2      468.36      448.62     13.67 o 
  -5   8   2       51.25       50.28      5.05 o 
  -4   8   2        2.47        0.43      4.66 o 
  -3   8   2      126.52      146.98      8.00 o 
  -2   8   2        4.46        7.13      4.22 o 
  -1   8   2        4.51        9.15      3.03 o 
   0   8   2       86.91       68.61      4.54 o 
   1   8   2        0.36        5.97      3.87 o 
   2   8   2       21.23       52.13      5.30 o 
   3   8   2      573.68      495.44     11.58 o 
   4   8   2        7.48        7.47      4.81 o 
   5   8   2      181.42      150.98      6.12 o 
   6   8   2     1610.27     1806.64     24.51 o 
   7   8   2        1.69       12.18      4.56 o 
   8   8   2      818.39      739.39     11.74 o 
   9   8   2       54.11       60.91      7.54 o 
  10   8   2      330.15      320.67     11.84 o 
  11   8   2       78.44      104.08      5.93 o 
  12   8   2     1621.74     1682.91     26.66 o 
  13   8   2      496.10      521.03     13.15 o 
  14   8   2      234.87      221.82      9.49 o 
  15   8   2      287.87      263.06     10.26 o 
  16   8   2       94.07      105.13      8.64 o 
  17   8   2       31.77       33.81      7.00 o 
  18   8   2      131.56      141.56      9.29 o 
  19   8   2      382.16      365.35     13.12 o 
  20   8   2       87.00       90.41     18.78 o 
  21   8   2      165.09      202.67     13.86 o 
  22   8   2       28.00       23.86      9.71 o 
  23   8   2        7.45        8.11      9.62 o 
  24   8   2        0.00        6.86      9.36 o 
  25   8   2       20.79       26.16     13.68 o 
  26   8   2      113.59      109.39     16.07 o 
  27   8   2        5.97       30.82     13.63 o 
  28   8   2      170.73      161.05     17.92 o 
  29   8   2        5.94       -6.57     14.19 o 
  30   8   2       22.90       11.53     23.98 o 
  31   8   2        0.25      -11.79     11.79 o 
  32   8   2       51.20       67.35     13.97 o 
  33   8   2        0.60       18.44     12.94 o 
  34   8   2       82.96       97.95     15.26 o 
  35   8   2       27.86       22.37     20.73 o 
  36   8   2        8.41       16.44     16.31 o 
  37   8   2        4.95        9.86     16.95 o 
  38   8   2       15.89       14.83     21.31 o 
 -37   9   2       63.95       88.96     24.56 o 
 -36   9   2       14.90       59.68     30.35 o 
 -35   9   2       46.49       23.76     16.36 o 
 -34   9   2        3.32        7.10     28.61 o 
 -33   9   2       15.04       40.94     16.68 o 
 -32   9   2        0.11       -3.34     20.85 o 
 -31   9   2       41.49       42.52     21.08 o 
 -30   9   2        6.96        4.90     13.97 o 
 -29   9   2        6.29        5.70     14.60 o 
 -28   9   2        3.08        5.62     14.14 o 
 -27   9   2       41.02        1.81     13.65 o 
 -26   9   2       10.43       10.60     13.61 o 
 -25   9   2      468.00      437.38     48.42 o 
 -24   9   2        3.00       31.64     30.46 o 
 -23   9   2      379.49      363.37     22.27 o 
 -22   9   2        5.13       11.73      8.73 o 
 -21   9   2       35.63       32.77     13.78 o 
 -20   9   2      167.80      151.93     11.24 o 
 -19   9   2       38.87       32.10      8.58 o 
 -18   9   2      322.99      322.39     12.61 o 
 -17   9   2       57.06       71.94      8.60 o 
 -16   9   2       26.78       28.78      6.43 o 
 -15   9   2        7.89        8.52      5.77 o 
 -14   9   2       60.74       83.02      8.44 o 
 -13   9   2       86.66       93.80     12.91 o 
 -12   9   2       76.36       77.05      7.20 o 
 -11   9   2       97.06      119.71      7.61 o 
 -10   9   2      177.18      163.00      8.31 o 
  -9   9   2        0.88       -4.64      4.64 o 
  -8   9   2       43.85       51.84     11.92 o 
  -7   9   2      419.49      375.52     15.64 o 
  -6   9   2        1.09       -2.84      6.18 o 
  -5   9   2        4.02       13.56      6.51 o 
  -4   9   2       83.37       93.97      7.92 o 
  -3   9   2      133.70      161.63      8.88 o 
  -2   9   2       56.81       52.28      3.91 o 
  -1   9   2       81.28       81.17      7.70 o 
   0   9   2      258.78      245.33      7.99 o 
   1   9   2      246.49      232.69      7.96 o 
   2   9   2      947.58      947.10     15.85 o 
   3   9   2       40.00       49.43      6.09 o 
   4   9   2       24.07       19.03      5.69 o 
   5   9   2       81.29       89.66      7.09 o 
   6   9   2       14.92        6.61      5.16 o 
   7   9   2       25.29       34.42      5.43 o 
   8   9   2       87.89       99.49      6.58 o 
   9   9   2        0.22        3.09      4.99 o 
  10   9   2       67.50       76.04      6.37 o 
  11   9   2      360.14      353.40     17.66 o 
  12   9   2     1375.34     1355.80     27.64 o 
  13   9   2        8.80       28.81      7.68 o 
  14   9   2     1158.32     1130.19     23.39 o 
  15   9   2      141.01      146.98      8.53 o 
  16   9   2       35.27       45.95      7.99 o 
  17   9   2      139.61      124.04     10.86 o 
  18   9   2        0.03        0.56      8.05 o 
  19   9   2        3.14       -3.51      8.32 o 
  20   9   2       42.23       35.80      9.42 o 
  21   9   2        0.23        1.11      9.05 o 
  22   9   2      215.37      198.99     13.61 o 
  23   9   2        7.37        7.34      9.42 o 
  24   9   2       35.89       32.75     13.19 o 
  25   9   2        0.86       -2.45     12.10 o 
  26   9   2       16.39       38.14     13.82 o 
  27   9   2       91.47      103.41     16.66 o 
  28   9   2      115.77      131.94     17.31 o 
  29   9   2       29.17       34.51     23.40 o 
  30   9   2        1.41       -2.67     14.09 o 
  31   9   2        1.55      -13.04     13.40 o 
  32   9   2       33.37       40.46     13.99 o 
  33   9   2       37.90       62.34     14.51 o 
  34   9   2        0.47       -8.44     12.95 o 
  35   9   2       37.92       21.21     14.42 o 
  36   9   2       28.40       39.60     17.14 o 
 -35  10   2       12.98        8.06     16.56 o 
 -34  10   2        2.75      -15.60     15.60 o 
 -33  10   2        3.52       -1.46     15.04 o 
 -32  10   2        3.56      -12.66     14.57 o 
 -31  10   2        5.85      -14.60     14.60 o 
 -30  10   2        1.19      -10.23     18.88 o 
 -29  10   2        0.39        5.12     14.78 o 
 -28  10   2       10.80       -4.52     18.19 o 
 -27  10   2       15.58       -0.18     14.30 o 
 -26  10   2        3.93        7.84     13.62 o 
 -25  10   2       28.18       13.58     14.03 o 
 -24  10   2       16.78       22.03     13.37 o 
 -23  10   2       93.24       94.52     15.42 o 
 -22  10   2      154.44      155.49     34.98 o 
 -21  10   2        9.24        6.37      8.67 o 
 -20  10   2       34.37       28.47      8.71 o 
 -19  10   2        6.23       11.89      9.20 o 
 -18  10   2        8.69       -0.21      7.35 o 
 -17  10   2        6.98        5.24      8.26 o 
 -16  10   2        6.94        6.86      8.12 o 
 -15  10   2        6.17       -7.40      7.40 o 
 -14  10   2        6.56       -0.39      7.38 o 
 -13  10   2        0.07        4.20      6.59 o 
 -12  10   2        9.08        2.99      9.47 o 
 -11  10   2      271.98      272.08     16.22 o 
 -10  10   2      213.92      243.97     12.78 o 
  -9  10   2      131.34      102.20      9.79 o 
  -8  10   2       11.15       12.69      7.38 o 
  -7  10   2        3.22        5.96      7.30 o 
  -6  10   2      200.34      192.51     10.75 o 
  -5  10   2        0.00       -1.35      6.49 o 
  -4  10   2       23.73       38.95      9.40 o 
  -3  10   2      106.57      116.83      7.49 o 
  -2  10   2      285.45      288.36     11.76 o 
  -1  10   2       17.21       33.16      6.90 o 
   0  10   2       75.75      111.07      8.39 o 
   1  10   2      530.51      459.31     12.24 o 
   2  10   2        6.62       24.73      5.39 o 
   3  10   2       85.71      102.48      8.28 o 
   4  10   2      174.99      192.98      9.90 o 
   5  10   2       33.37       19.01      7.06 o 
   6  10   2      259.22      259.84     11.23 o 
   7  10   2       38.74       67.21     10.24 o 
   8  10   2       13.01        9.08      5.44 o 
   9  10   2       41.42       38.69      6.18 o 
  10  10   2        7.82       21.03      6.41 o 
  11  10   2      333.87      328.51     10.87 o 
  12  10   2      432.26      453.26     18.10 o 
  13  10   2      167.43      128.55     14.31 o 
  14  10   2        3.07       -7.30      9.84 o 
  15  10   2      168.57      203.08     17.03 o 
  16  10   2      678.19      678.64     49.35 o 
  17  10   2       38.41       65.40     13.53 o 
  18  10   2      140.56      171.63     30.58 o 
  19  10   2        0.07        3.88     17.03 o 
  20  10   2       46.73       56.39     13.61 o 
  21  10   2        4.49       -9.54     11.03 o 
  22  10   2       27.45        8.90      8.96 o 
  23  10   2        4.25        6.02      9.20 o 
  24  10   2        3.75        7.40     12.15 o 
  25  10   2        8.08       -9.38     13.55 o 
  26  10   2       12.00       18.04     13.11 o 
  27  10   2        4.66        7.77     13.20 o 
  28  10   2       26.59       36.87     15.01 o 
  29  10   2        6.96       -6.34     26.18 o 
  30  10   2        3.26       24.87     25.48 o 
  31  10   2        1.21      -19.81     19.81 o 
  32  10   2        0.24       16.22     13.33 o 
  33  10   2       21.28       26.51     13.96 o 
  34  10   2        8.19       10.11     14.06 o 
 -32  11   2       39.79       21.45     16.33 o 
 -31  11   2       11.25        9.92     15.85 o 
 -30  11   2        1.79       25.30     15.32 o 
 -29  11   2        0.94      -14.16     14.16 o 
 -28  11   2       10.63       10.23     14.77 o 
 -27  11   2       34.87       27.26     15.05 o 
 -26  11   2       16.53       14.57     13.86 o 
 -25  11   2       47.48       81.56     15.85 o 
 -24  11   2       56.58       52.48     14.96 o 
 -23  11   2       58.26       69.39     17.61 o 
 -22  11   2        0.87        7.16     12.38 o 
 -21  11   2        1.02        6.44     12.51 o 
 -20  11   2       18.94       20.36     20.04 o 
 -19  11   2       15.42       27.17     14.48 o 
 -18  11   2        0.45      -12.79     12.79 o 
 -17  11   2       11.83        6.63     11.62 o 
 -16  11   2        4.47       -2.31     10.99 o 
 -15  11   2        1.67      -21.29     21.29 o 
 -14  11   2        0.03       -8.39     10.41 o 
 -13  11   2       49.85       58.72     12.02 o 
 -12  11   2        2.23        6.94     10.28 o 
 -11  11   2      245.39      265.50     25.95 o 
 -10  11   2       17.38       -4.75     23.28 o 
  -9  11   2      245.43      209.89     29.19 o 
  -8  11   2        5.13        1.62     22.47 o 
  -7  11   2      274.31      301.87     21.70 o 
  -6  11   2       27.42       31.46     14.67 o 
  -5  11   2       58.92       66.49     15.36 o 
  -4  11   2      133.95      137.17      8.68 o 
  -3  11   2       16.02       31.13      6.95 o 
  -2  11   2       36.64       30.38      7.28 o 
  -1  11   2       75.50       83.19     10.47 o 
   0  11   2       11.24        6.79      7.11 o 
   1  11   2       20.53       20.23      8.45 o 
   2  11   2       60.49       56.34     12.13 o 
   3  11   2       64.98       64.56     13.09 o 
   4  11   2       44.13       46.05      9.43 o 
   5  11   2        0.32       -2.93      7.04 o 
   6  11   2      123.01      119.63     11.70 o 
   7  11   2        2.17       -2.57      8.61 o 
   8  11   2      100.33      126.41     17.00 o 
   9  11   2      139.52      134.62     11.84 o 
  10  11   2      236.20      211.54     14.87 o 
  11  11   2        0.87        3.12      7.30 o 
  12  11   2      235.60      204.79     15.30 o 
  13  11   2        3.58       -0.83     11.58 o 
  14  11   2        0.01        6.69     14.83 o 
  15  11   2      164.73      188.40     16.44 o 
  16  11   2       15.95       25.89     12.03 o 
  17  11   2       69.75       74.37     21.08 o 
  18  11   2        8.07        3.50     11.64 o 
  19  11   2        8.52        0.01     11.29 o 
  20  11   2        2.30        4.12     11.76 o 
  21  11   2        3.37        3.75     12.48 o 
  22  11   2       20.22       22.68     13.64 o 
  23  11   2        0.04      -24.56     25.02 o 
  24  11   2       39.88       37.99     27.57 o 
  25  11   2        6.74       29.42     26.18 o 
  26  11   2        2.16       35.21     28.50 o 
  27  11   2        0.08      -25.48     25.48 o 
  28  11   2        0.72       34.29     29.19 o 
  29  11   2        1.33        2.32     27.57 o 
  30  11   2       18.52       -5.79     28.50 o 
  31  11   2        3.24      -20.85     28.26 o 
 -29  12   2        0.12      -27.34     27.34 o 
 -28  12   2        5.31        9.96     29.19 o 
 -27  12   2        1.76      -28.03     28.03 o 
 -26  12   2        5.03       -6.72     28.50 o 
 -25  12   2        2.15       -9.73     28.26 o 
 -24  12   2        1.12       42.63     30.12 o 
 -23  12   2      101.73       93.59     32.67 o 
 -22  12   2       19.44       23.40     29.19 o 
 -21  12   2      209.38      220.78     34.06 o 
 -20  12   2        0.26      -11.66     13.33 o 
 -19  12   2       16.33        5.42     20.62 o 
 -18  12   2       11.63       24.80     13.04 o 
 -17  12   2       79.04       69.72     25.67 o 
 -16  12   2      187.14      211.99     16.84 o 
 -15  12   2       15.14       38.29     18.08 o 
 -14  12   2      230.01      172.26     21.10 o 
 -13  12   2       45.68       43.48     18.49 o 
 -12  12   2        6.66       -1.00     16.94 o 
 -11  12   2        0.08        6.49     24.33 o 
 -10  12   2        5.95       18.53     23.63 o 
  -9  12   2        5.72      -21.55     21.55 o 
  -8  12   2        0.01      -18.77     21.08 o 
  -7  12   2        5.24        0.00     21.78 o 
  -6  12   2       17.30        1.85     21.55 o 
  -5  12   2       80.79      124.17     24.79 o 
  -4  12   2       17.53       18.40      9.59 o 
  -3  12   2        1.01        4.69     20.04 o 
  -2  12   2       47.43       38.05     15.64 o 
  -1  12   2        0.00      -10.35     10.35 o 
   0  12   2      120.66      108.71     29.07 o 
   1  12   2        6.90        6.99     11.79 o 
   2  12   2       22.69       34.55     12.13 o 
   3  12   2       18.04       -7.40     11.24 o 
   4  12   2       49.68       35.28     18.30 o 
   5  12   2       20.62       18.69     12.20 o 
   6  12   2       10.98       13.49     11.90 o 
   7  12   2       85.64       54.72     13.16 o 
   8  12   2       15.44        6.48     22.12 o 
   9  12   2       89.90       92.89     13.90 o 
  10  12   2       10.19        4.90     11.74 o 
  11  12   2      190.56      212.67     27.57 o 
  12  12   2       13.52       29.65     21.78 o 
  13  12   2      116.28       85.49     24.33 o 
  14  12   2        0.35       -1.49      9.72 o 
  15  12   2       11.89        5.44     18.42 o 
  16  12   2      263.44      261.10     39.73 o 
  17  12   2       86.91       81.96     16.33 o 
  18  12   2      157.52      138.57     29.89 o 
  19  12   2       43.54       33.03     12.80 o 
  20  12   2       15.38       23.76     13.61 o 
  21  12   2       19.77       13.94     13.40 o 
  22  12   2       53.28       41.16     16.22 o 
  23  12   2       26.93      -25.48     25.48 o 
  24  12   2        3.61        9.27     27.80 o 
  25  12   2       27.67       14.83     28.96 o 
  26  12   2        0.24       15.99     28.73 o 
  27  12   2       14.61       23.17     29.19 o 
  28  12   2        7.73       -7.88     29.19 o 
 -25  13   2       11.73       31.51     30.81 o 
 -24  13   2        4.98        9.04     29.89 o 
 -23  13   2        2.95      -15.29     29.42 o 
 -22  13   2       24.34        8.57     30.12 o 
 -21  13   2        0.15        2.78     28.73 o 
 -20  13   2      109.88       55.37     30.81 o 
 -19  13   2       10.33       10.29     20.64 o 
 -18  13   2      172.54      157.61     23.99 o 
 -17  13   2       22.55       14.49     19.41 o 
 -16  13   2       47.85        3.56     19.08 o 
 -15  13   2       24.28        9.52     19.32 o 
 -14  13   2       15.04      -14.55     18.08 o 
 -13  13   2       33.50       25.33     18.76 o 
 -12  13   2        7.99       23.40     18.51 o 
 -11  13   2       32.99       51.73     18.80 o 
 -10  13   2       36.47       35.45     26.18 o 
  -9  13   2       30.02       44.94     25.95 o 
  -8  13   2       20.18       11.82     24.33 o 
  -7  13   2       95.56      100.78     28.03 o 
  -6  13   2      152.43      171.67     28.96 o 
  -5  13   2        9.94       20.62     23.17 o 
  -4  13   2       14.80       -0.23     23.40 o 
  -3  13   2        0.90       -9.01     15.99 o 
  -2  13   2       80.08       60.54     13.50 o 
  -1  13   2       12.76        8.04     11.94 o 
   0  13   2        0.28        7.79     14.02 o 
   1  13   2        1.64      -11.93     11.93 o 
   2  13   2       69.26       55.91     13.57 o 
   3  13   2       32.43       25.06     13.38 o 
   4  13   2        0.01       -6.64     12.51 o 
   5  13   2       25.21       15.33     13.50 o 
   6  13   2        0.91      -12.52     12.52 o 
   7  13   2       44.10       16.63     13.43 o 
   8  13   2        0.07      -12.80     12.80 o 
   9  13   2       25.35       29.75     17.61 o 
  10  13   2       31.54       23.40     22.70 o 
  11  13   2       53.03       62.32     24.33 o 
  12  13   2       25.88       11.82     22.47 o 
  13  13   2        8.96        6.02     23.86 o 
  14  13   2        4.04      -22.94     22.94 o 
  15  13   2       51.22       68.81     26.87 o 
  16  13   2      173.33      184.87     31.51 o 
  17  13   2        2.31       -2.85     11.00 o 
  18  13   2        0.18       -3.07     11.86 o 
  19  13   2        2.13       -1.37     12.35 o 
  20  13   2       79.87       57.14     14.72 o 
  21  13   2       43.12       54.83     15.40 o 
  22  13   2        0.84        7.83     12.95 o 
  23  13   2       43.01       23.40     29.89 o 
  24  13   2        6.76       -3.01     29.19 o 
 -20  14   2        0.27       -2.78     27.57 o 
 -19  14   2       10.88       -2.78     28.26 o 
 -18  14   2        1.73       14.36     20.97 o 
 -17  14   2       17.91      -15.51     19.65 o 
 -16  14   2        2.05        8.04     20.38 o 
 -15  14   2       13.89       10.15     19.46 o 
 -14  14   2        0.00      -18.80     18.80 o 
 -13  14   2       28.83      -20.16     20.16 o 
 -12  14   2        3.51       20.49     18.93 o 
 -11  14   2       98.74       99.83     46.22 o 
 -10  14   2       12.69        4.00     19.00 o 
  -9  14   2        6.64      -19.23     25.25 o 
  -8  14   2        0.56       -3.48     25.02 o 
  -7  14   2       26.50       -6.95     24.56 o 
  -6  14   2        1.20      -21.08     23.86 o 
  -5  14   2       28.73        6.02     24.56 o 
  -4  14   2        6.70      -23.40     23.40 o 
  -3  14   2       17.97        3.30     12.89 o 
  -2  14   2       19.76        8.06     13.40 o 
  -1  14   2        0.72       -0.26     13.58 o 
   0  14   2      211.31      202.55     17.98 o 
   1  14   2       57.54       44.43     14.96 o 
   2  14   2       10.14        7.24     14.08 o 
   3  14   2       36.32        6.97     14.08 o 
   4  14   2       10.64      -13.94     17.03 o 
   5  14   2       15.69      -10.28     14.83 o 
   6  14   2        4.89      -14.09     14.09 o 
   7  14   2       39.40       31.15     15.45 o 
   8  14   2        2.64      -13.51     13.51 o 
   9  14   2       14.88      -21.24     23.98 o 
  10  14   2       16.57       -6.72     21.55 o 
  11  14   2        1.19       -6.49     22.47 o 
  12  14   2       22.65       42.40     25.02 o 
  13  14   2        6.90       -6.26     24.33 o 
  14  14   2       46.72      -10.89     23.86 o 
  15  14   2        0.00      -25.02     25.02 o 
  16  14   2       43.99       18.30     26.64 o 
  17  14   2        5.10        7.88     26.64 o 
  18  14   2        0.30        4.17     26.64 o 
  19  14   2       16.71      -17.38     27.80 o 
 -13  15   2       12.51      -19.37     19.37 o 
 -12  15   2       52.01       29.26     20.61 o 
 -11  15   2        6.65        0.18     24.56 o 
 -10  15   2       48.09       27.99     19.70 o 
  -9  15   2        3.23       -3.29     34.52 o 
  -8  15   2        0.03       24.36     18.88 o 
  -7  15   2        2.51      -15.99     27.80 o 
  -6  15   2       54.19       17.84     26.18 o 
  -5  15   2       28.95        4.87     25.48 o 
  -4  15   2        4.45      -12.97     25.95 o 
  -3  15   2       40.65       14.83     26.41 o 
  -2  15   2        3.59      -14.01     14.01 o 
  -1  15   2        8.31        4.19     14.42 o 
   0  15   2       31.72       27.00     15.53 o 
   1  15   2        0.32       -2.43     14.96 o 
   2  15   2       51.84       15.38     25.83 o 
   3  15   2       22.71       18.01     16.06 o 
   4  15   2       27.65        0.18     15.30 o 
   5  15   2       11.20       -2.98     19.23 o 
   6  15   2        0.11      -14.74     14.74 o 
   7  15   2        1.70      -14.81     14.81 o 
   8  15   2        1.78      -14.58     14.58 o 
   9  15   2       16.13       23.86     24.33 o 
  10  15   2        0.16      -22.47     22.47 o 
  11  15   2        5.75      -25.25     25.25 o 
 -45   1   3        0.05        4.32     12.11 o 
 -44   1   3        0.07       -7.09     11.62 o 
 -43   1   3        2.18      -10.78     11.34 o 
 -42   1   3        0.00        0.17     11.29 o 
 -41   1   3      114.93      126.67     15.19 o 
 -40   1   3       13.76       27.80     12.07 o 
 -39   1   3       58.70       65.07     12.96 o 
 -38   1   3        1.04       13.77     11.11 o 
 -37   1   3        1.91       -6.52     10.35 o 
 -36   1   3       86.21       83.63     13.90 o 
 -35   1   3        8.56        6.81      5.11 o 
 -34   1   3      199.44      178.83      7.48 o 
 -33   1   3       44.03       43.44      8.33 o 
 -32   1   3      146.64      140.76      6.83 o 
 -31   1   3      327.80      308.75      9.09 o 
 -30   1   3      230.35      233.57      8.01 o 
 -29   1   3       82.79      112.40      5.89 o 
 -28   1   3       51.18       46.35      4.57 o 
 -27   1   3      280.09      274.36      8.66 o 
 -26   1   3      368.55      359.98      7.94 o 
 -25   1   3      210.97      200.10      6.13 o 
 -24   1   3       20.75       14.27      3.72 o 
 -23   1   3      177.54      199.27      5.91 o 
 -22   1   3      588.26      585.11      9.55 o 
 -21   1   3      433.88      374.45      7.39 o 
 -20   1   3      509.48      509.29      7.90 o 
 -19   1   3     5016.31     5315.35     50.16 o 
 -18   1   3      205.56      231.16      5.58 o 
 -17   1   3      723.46      717.23      9.29 o 
 -16   1   3      350.97      426.94      6.57 o 
 -15   1   3      554.13      638.84      8.38 o 
 -14   1   3     1544.59     1370.36     13.05 o 
 -13   1   3     3740.42     4146.93     33.79 o 
 -12   1   3      190.12      157.46      3.68 o 
 -11   1   3     3060.70     3463.70     28.45 o 
 -10   1   3        0.18        4.19      1.68 o 
  -9   1   3     1859.20     1695.28     14.91 o 
  -8   1   3      206.01      167.30      3.36 o 
  -7   1   3        8.83        6.90      2.04 o 
  -6   1   3       91.75       61.18      2.69 o 
  -5   1   3      128.31      171.86      4.50 o 
  -4   1   3     4844.65     4815.87     47.67 o 
  -3   1   3      658.44      668.43      8.18 o 
  -2   1   3     2354.68     2506.92     24.41 o 
  -1   1   3     4128.47     4303.97     42.87 o 
   0   1   3       25.05       32.68      3.50 o 
   1   1   3       15.10       15.95      3.10 o 
   2   1   3     1066.51      956.44     12.70 o 
   3   1   3      853.23      825.16     10.76 o 
   4   1   3       40.81       36.54      3.25 o 
   5   1   3      526.42      556.76      8.48 o 
   6   1   3     1912.98     1835.94     22.54 o 
   7   1   3     1732.50     1578.87     19.32 o 
   8   1   3     2944.19     2952.43     33.07 o 
   9   1   3        3.88        5.24      2.66 o 
  10   1   3       17.71       11.34      3.17 o 
  11   1   3     3777.78     4201.77     48.70 o 
  12   1   3      589.90      534.32      9.00 o 
  13   1   3     2031.44     1997.64     29.67 o 
  14   1   3       41.42       28.33      3.37 o 
  15   1   3      452.99      470.67      7.75 o 
  16   1   3     1148.44     1284.76     14.55 o 
  17   1   3      364.71      385.29      6.99 o 
  18   1   3      376.92      408.37      8.07 o 
  19   1   3      455.44      450.19      8.62 o 
  20   1   3     1393.16     1482.14     17.85 o 
  21   1   3       64.53       85.64      5.05 o 
  22   1   3       12.91       16.60      4.27 o 
  23   1   3        3.09       -2.32      4.10 o 
  24   1   3      380.63      380.97      8.11 o 
  25   1   3        1.53       -0.37      4.36 o 
  26   1   3      823.24      791.37     12.37 o 
  27   1   3       26.95       27.40      4.99 o 
  28   1   3      124.59      122.52      6.81 o 
  29   1   3        0.01        1.88      5.09 o 
  30   1   3       68.26       55.81      6.46 o 
  31   1   3      192.52      208.22      8.25 o 
  32   1   3       46.93       41.72      6.42 o 
  33   1   3       77.13       74.34      6.96 o 
  34   1   3      105.98       92.03      7.14 o 
  35   1   3      101.03       99.83      7.08 o 
  36   1   3      240.65      236.70      8.90 o 
  37   1   3       64.22       77.02      8.98 o 
  38   1   3       61.79       60.29      6.95 o 
  39   1   3       21.87       29.68      8.83 o 
  40   1   3        0.71       -0.79      8.30 o 
  41   1   3        0.53        8.50      8.79 o 
  42   1   3        0.00        9.90     14.01 o 
  43   1   3        6.26       15.87     14.33 o 
 -45   2   3       22.89       14.03     13.03 o 
 -44   2   3        0.36       16.09     12.41 o 
 -43   2   3        0.01       10.90     12.13 o 
 -42   2   3        7.04        0.83     13.90 o 
 -41   2   3        1.44       10.92      7.18 o 
 -40   2   3        6.81        9.52      6.09 o 
 -39   2   3        2.31        0.15      7.16 o 
 -38   2   3       15.18       27.18      6.69 o 
 -37   2   3      310.54      294.77     11.40 o 
 -36   2   3       26.76       51.74      9.02 o 
 -35   2   3      869.68      762.20     19.00 o 
 -34   2   3       43.27       55.65      7.31 o 
 -33   2   3      199.60      205.46      9.71 o 
 -32   2   3       33.89       30.36      6.33 o 
 -31   2   3      708.57      679.04     14.01 o 
 -30   2   3      121.96      143.97      9.93 o 
 -29   2   3     1681.07     1617.44     23.80 o 
 -28   2   3       15.83       43.59      7.17 o 
 -27   2   3      567.28      526.34     11.34 o 
 -26   2   3      150.09      149.83      6.05 o 
 -25   2   3       82.38       89.42      5.23 o 
 -24   2   3      148.83      156.64      6.21 o 
 -23   2   3     1040.90     1150.88     16.63 o 
 -22   2   3      428.23      406.28      9.98 o 
 -21   2   3       43.12       72.06      3.98 o 
 -20   2   3     1382.23     1329.83     16.43 o 
 -19   2   3      451.64      492.62      8.60 o 
 -18   2   3      244.76      302.03      6.71 o 
 -17   2   3     1249.59     1279.94     15.73 o 
 -16   2   3        6.90        9.87      2.90 o 
 -15   2   3     1794.12     1925.91     21.60 o 
 -14   2   3       59.62       47.78      3.34 o 
 -13   2   3      448.42      368.29      7.67 o 
 -12   2   3       15.89        8.53      2.52 o 
 -11   2   3      531.01      564.69      8.44 o 
 -10   2   3     1932.13     2057.60     22.42 o 
  -9   2   3       15.95       20.51      2.76 o 
  -8   2   3      920.36      840.36     11.69 o 
  -7   2   3     1008.49      872.33     13.23 o 
  -6   2   3     1430.48     1674.81     18.33 o 
  -5   2   3     6300.79     5933.70     51.96 o 
  -4   2   3      486.56      445.14     11.09 o 
  -3   2   3       87.78       76.84      3.77 o 
  -2   2   3      880.46      865.62     11.47 o 
  -1   2   3     1526.67     1640.45     20.91 o 
   0   2   3      226.29      350.74      5.56 o 
   1   2   3        3.63       -2.45      2.45 o 
   2   2   3      412.94      465.43      7.40 o 
   3   2   3       32.93       36.61      3.11 o 
   4   2   3      525.32      412.60      7.02 o 
   5   2   3      551.25      530.59      8.23 o 
   6   2   3      100.00       60.68      3.57 o 
   7   2   3      761.76      900.29     11.75 o 
   8   2   3     1913.40     1757.75     19.84 o 
   9   2   3     2269.94     2123.25     23.32 o 
  10   2   3      625.90      669.84      9.87 o 
  11   2   3       68.46       74.79      4.10 o 
  12   2   3     1547.94     1893.10     20.90 o 
  13   2   3     2316.50     2274.02     25.40 o 
  14   2   3       53.68       33.74      3.85 o 
  15   2   3     1637.13     1641.69     18.72 o 
  16   2   3     2455.18     2373.77     25.32 o 
  17   2   3      315.21      357.24      7.69 o 
  18   2   3     2097.64     1972.15     21.95 o 
  19   2   3      220.44      234.96      6.47 o 
  20   2   3       85.10      104.16      6.04 o 
  21   2   3       89.29       83.98      6.22 o 
  22   2   3       99.37      131.92      5.73 o 
  23   2   3       30.83       34.58      4.62 o 
  24   2   3      457.87      484.74      9.52 o 
  25   2   3      179.41      165.32      6.37 o 
  26   2   3        3.51        8.52      4.59 o 
  27   2   3       25.64       15.62      4.69 o 
  28   2   3       11.89       18.51      4.96 o 
  29   2   3      662.18      648.13     11.68 o 
  30   2   3      144.60      128.60      6.54 o 
  31   2   3        1.00       -3.00      4.50 o 
  32   2   3       66.18       60.15      6.45 o 
  33   2   3       15.52       10.94      8.20 o 
  34   2   3        9.09       13.53     10.33 o 
  35   2   3      180.97      209.35     12.54 o 
  36   2   3      101.94      103.30     10.81 o 
  37   2   3       13.89        6.70      8.95 o 
  38   2   3       96.09       75.81     10.31 o 
  39   2   3       65.47       68.02     10.20 o 
  40   2   3       67.49       96.44     13.39 o 
  41   2   3       45.08       38.78      9.56 o 
  42   2   3        4.88        5.30     10.70 o 
  43   2   3       19.03       27.78     15.14 o 
 -44   3   3        2.07        2.78     20.16 o 
 -43   3   3        0.76       29.19     20.16 o 
 -42   3   3        1.00       -0.38     10.78 o 
 -41   3   3       33.75       38.76      9.19 o 
 -40   3   3       36.89       31.74     11.90 o 
 -39   3   3        6.21       26.83     10.22 o 
 -38   3   3        5.94        9.41      8.44 o 
 -37   3   3       28.63       25.10      9.08 o 
 -36   3   3       93.32      112.08     13.69 o 
 -35   3   3       37.64       34.77      9.12 o 
 -34   3   3      123.48      130.17      8.69 o 
 -33   3   3        3.25        0.08      8.31 o 
 -32   3   3      130.83      144.94     11.65 o 
 -31   3   3      114.01       96.77     10.56 o 
 -30   3   3       70.45       61.58     13.54 o 
 -29   3   3      244.57      232.93     10.53 o 
 -28   3   3        2.27        1.81      6.60 o 
 -27   3   3        2.41       -5.39      5.94 o 
 -26   3   3      145.93      130.92     12.76 o 
 -25   3   3       12.09       12.37      5.29 o 
 -24   3   3        8.40       10.26      5.20 o 
 -23   3   3      173.41      172.50      7.51 o 
 -22   3   3       15.91       26.98      5.30 o 
 -21   3   3      193.62      219.98      6.16 o 
 -20   3   3       33.11       48.19      4.07 o 
 -19   3   3     5905.96     6000.92     60.57 o 
 -18   3   3      276.61      306.78      7.64 o 
 -17   3   3     1364.91     1450.72     17.52 o 
 -16   3   3       45.40       37.03      3.49 o 
 -15   3   3       24.66       23.05      2.83 o 
 -14   3   3     1229.05     1237.78     15.23 o 
 -13   3   3     3324.04     3674.09     38.10 o 
 -12   3   3     3477.31     3329.65     34.77 o 
 -11   3   3     1366.74     1541.07     17.88 o 
 -10   3   3      471.38      523.59     10.64 o 
  -9   3   3      196.24      229.22      5.36 o 
  -8   3   3      111.96       90.95      3.72 o 
  -7   3   3      406.84      526.99     23.69 o 
  -6   3   3       43.11       31.14      3.74 o 
  -5   3   3     1104.93     1137.97     17.72 o 
  -4   3   3      150.83      128.11      3.89 o 
  -3   3   3      977.61      938.56     11.20 o 
  -2   3   3     5042.96     5025.22     49.68 o 
  -1   3   3     5124.31     4894.61     48.53 o 
   0   3   3      796.38      809.10     11.35 o 
   1   3   3      174.22      139.27      4.64 o 
   2   3   3     2784.14     2577.61     25.24 o 
   3   3   3       78.18       93.80      3.65 o 
   4   3   3      505.17      577.05      8.49 o 
   5   3   3      143.11      150.33      4.51 o 
   6   3   3       14.25        8.50      2.82 o 
   7   3   3      694.84      831.62     10.18 o 
   8   3   3     1056.60     1156.40     15.55 o 
   9   3   3      181.38      227.73     10.97 o 
  10   3   3     4290.58     4751.99     51.76 o 
  11   3   3     1280.19     1509.84     19.51 o 
  12   3   3      150.42      137.43      5.56 o 
  13   3   3      154.13      108.39      5.11 o 
  14   3   3      310.69      281.12      6.60 o 
  15   3   3      598.96      511.60      8.67 o 
  16   3   3     2156.93     2173.14     24.78 o 
  17   3   3      675.34      551.86      9.67 o 
  18   3   3        2.96       11.18      3.21 o 
  19   3   3       29.47       38.26      3.97 o 
  20   3   3     1030.38     1040.44     17.89 o 
  21   3   3        8.92       17.41      3.97 o 
  22   3   3       87.40       89.69      4.90 o 
  23   3   3       49.86       45.01      4.48 o 
  24   3   3       86.06       95.24      4.86 o 
  25   3   3      624.12      645.82     12.26 o 
  26   3   3      680.98      688.79     19.05 o 
  27   3   3       81.51      108.09     10.09 o 
  28   3   3       28.58       34.56      7.36 o 
  29   3   3      245.10      219.97     10.03 o 
  30   3   3       48.88       43.74      8.23 o 
  31   3   3       65.11       54.04      8.40 o 
  32   3   3       21.05        5.83     15.21 o 
  33   3   3        1.15        5.04      8.53 o 
  34   3   3        0.58        1.89      8.42 o 
  35   3   3       71.86       73.55     12.44 o 
  36   3   3       38.07       53.19     10.22 o 
  37   3   3        0.20        0.46      9.16 o 
  38   3   3        6.34       -0.59      9.23 o 
  39   3   3       42.55       57.91     13.68 o 
  40   3   3       28.96       58.40     10.63 o 
  41   3   3       24.30       44.85     18.03 o 
  42   3   3        3.58        8.22      9.71 o 
 -44   4   3        6.19       -0.46     20.62 o 
 -43   4   3        6.02       -3.05     12.60 o 
 -42   4   3        0.82        7.83      9.73 o 
 -41   4   3        1.19       -0.22      9.26 o 
 -40   4   3       22.24       20.47      9.68 o 
 -39   4   3       34.44       33.52     11.76 o 
 -38   4   3      144.05      120.52     12.53 o 
 -37   4   3        8.23       11.78      9.69 o 
 -36   4   3       68.86       67.40     11.10 o 
 -35   4   3       57.90       57.75     10.73 o 
 -34   4   3        3.29       13.82      9.30 o 
 -33   4   3       45.35       66.86     10.69 o 
 -32   4   3       70.91       59.87     10.57 o 
 -31   4   3       41.85       40.38     10.03 o 
 -30   4   3       10.63       13.01      9.23 o 
 -29   4   3      180.36      176.81     11.31 o 
 -28   4   3      172.81      206.06      9.32 o 
 -27   4   3      270.84      301.57     10.58 o 
 -26   4   3      124.70      121.07      7.94 o 
 -25   4   3      225.03      236.62      9.39 o 
 -24   4   3       48.96       48.21      6.36 o 
 -23   4   3        3.19        3.09      5.43 o 
 -22   4   3       64.95       66.72      6.68 o 
 -21   4   3      763.48      797.55     17.01 o 
 -20   4   3      140.92      131.11      7.22 o 
 -19   4   3       40.80       49.56      5.62 o 
 -18   4   3      530.96      478.59     13.52 o 
 -17   4   3        9.14        1.49      4.52 o 
 -16   4   3        0.03       -1.53      4.24 o 
 -15   4   3      505.70      488.63     11.09 o 
 -14   4   3       89.55      100.84     10.70 o 
 -13   4   3       80.16       91.47      6.40 o 
 -12   4   3        6.17        7.43      3.26 o 
 -11   4   3      839.99      898.69     16.66 o 
 -10   4   3      386.95      323.56      7.73 o 
  -9   4   3       77.71       89.68      4.70 o 
  -8   4   3       46.41       49.10      4.84 o 
  -7   4   3       37.44       59.87      4.35 o 
  -6   4   3      452.33      501.20     10.85 o 
  -5   4   3      701.97      657.74     11.24 o 
  -4   4   3     1316.99     1304.17     18.29 o 
  -3   4   3      161.68      174.92      6.35 o 
  -2   4   3      539.38      613.59      8.14 o 
  -1   4   3        6.27        5.08      2.55 o 
   0   4   3      360.24      358.66      6.80 o 
   1   4   3      559.56      544.91      8.73 o 
   2   4   3     2950.87     2839.68     31.77 o 
   3   4   3     1506.99     1721.20     20.61 o 
   4   4   3     1443.86     1597.55     16.64 o 
   5   4   3     1396.85     1320.84     16.87 o 
   6   4   3      522.98      514.05      8.98 o 
   7   4   3     1502.69     1472.52     18.61 o 
   8   4   3     1682.64     1801.32     22.06 o 
   9   4   3      942.37     1102.31     15.23 o 
  10   4   3      181.30      182.09      7.05 o 
  11   4   3     1532.51     1494.11     19.30 o 
  12   4   3      614.01      665.65      9.73 o 
  13   4   3       67.06       88.92      4.22 o 
  14   4   3     2203.38     2544.49     27.88 o 
  15   4   3      364.12      383.86      7.60 o 
  16   4   3      475.25      426.33      7.66 o 
  17   4   3      294.42      288.53      6.35 o 
  18   4   3     2483.90     2495.09     28.34 o 
  19   4   3      225.49      231.23     11.44 o 
  20   4   3     1397.94     1504.90     23.48 o 
  21   4   3       38.69       44.04      7.12 o 
  22   4   3      375.88      363.68     18.32 o 
  23   4   3      362.54      360.71     11.38 o 
  24   4   3       31.28       22.96      5.04 o 
  25   4   3      169.20      167.61      8.35 o 
  26   4   3        2.04        7.97      6.91 o 
  27   4   3      174.07      200.62     11.08 o 
  28   4   3      459.01      427.18     14.52 o 
  29   4   3        4.58        4.64      7.68 o 
  30   4   3      292.42      253.67     10.78 o 
  31   4   3        6.35       12.32      7.25 o 
  32   4   3      164.62      157.34     10.52 o 
  33   4   3        8.38       14.77     11.33 o 
  34   4   3       71.21       67.91     10.20 o 
  35   4   3        0.80       -5.76      8.59 o 
  36   4   3        0.29        7.58      9.15 o 
  37   4   3        2.40       -0.06     13.09 o 
  38   4   3        0.15       36.29     22.82 o 
  39   4   3       42.68       85.44     21.31 o 
  40   4   3       34.55       57.67     15.58 o 
  41   4   3        1.16       18.56     14.55 o 
 -43   5   3        0.84        4.28     10.55 o 
 -42   5   3       50.49       69.30     12.46 o 
 -41   5   3       21.62       35.45     16.76 o 
 -40   5   3       99.29       80.02     12.36 o 
 -39   5   3      168.07      173.19     14.94 o 
 -38   5   3      262.88      247.95     16.18 o 
 -37   5   3       36.17       24.31     11.74 o 
 -36   5   3       28.68       -2.30     16.06 o 
 -35   5   3        8.77        8.94     10.18 o 
 -34   5   3       18.55       20.88     10.03 o 
 -33   5   3        8.13       -1.70      9.24 o 
 -32   5   3       13.00       15.26      9.58 o 
 -31   5   3        1.51       11.99      8.74 o 
 -30   5   3        0.16       -7.87      7.87 o 
 -29   5   3       57.76       59.19      9.46 o 
 -28   5   3        2.91        1.78      8.47 o 
 -27   5   3      238.04      237.95     17.16 o 
 -26   5   3        6.31       17.70      6.71 o 
 -25   5   3     1557.41     1631.34     26.02 o 
 -24   5   3       26.27       51.63      6.98 o 
 -23   5   3      980.80     1029.82     19.09 o 
 -22   5   3        4.20       20.33      7.22 o 
 -21   5   3      176.24      180.35      9.89 o 
 -20   5   3        2.53        3.99      5.33 o 
 -19   5   3      631.68      689.59     16.05 o 
 -18   5   3      286.60      302.51     10.98 o 
 -17   5   3       23.80       22.99      6.04 o 
 -16   5   3     1278.98     1180.71     23.97 o 
 -15   5   3     1034.32     1083.30     18.30 o 
 -14   5   3     1543.07     1431.96     24.04 o 
 -13   5   3       67.42       57.16      5.57 o 
 -12   5   3      665.46      715.79     14.97 o 
 -11   5   3      929.50      998.93     18.17 o 
 -10   5   3     1417.65     1318.13     24.38 o 
  -9   5   3      632.33      670.52     10.11 o 
  -8   5   3       23.42       14.62      3.12 o 
  -7   5   3       25.61       28.86      3.59 o 
  -6   5   3        0.00       -3.02      3.02 o 
  -5   5   3      132.03      115.54      5.06 o 
  -4   5   3        2.71        5.92      3.13 o 
  -3   5   3        0.98       16.24      5.33 o 
  -2   5   3        4.65        3.82      3.61 o 
  -1   5   3      290.15      182.80      4.18 o 
   0   5   3        9.22       10.47      2.58 o 
   1   5   3      878.32     1206.69     16.93 o 
   2   5   3     1090.27     1040.68     15.31 o 
   3   5   3      391.71      406.07      8.65 o 
   4   5   3      372.44      305.03      7.74 o 
   5   5   3      111.16      152.14      7.34 o 
   6   5   3      223.39      292.45      7.13 o 
   7   5   3        1.42       12.45      4.18 o 
   8   5   3     2543.37     2560.28     29.62 o 
   9   5   3        1.28        7.27      3.58 o 
  10   5   3     1152.06     1210.81     20.44 o 
  11   5   3        2.68        0.62      2.80 o 
  12   5   3      160.37      118.90      4.56 o 
  13   5   3        1.15       -0.41      4.19 o 
  14   5   3     1346.01     1348.87     18.98 o 
  15   5   3       18.93       28.10      4.84 o 
  16   5   3      321.47      299.72      9.31 o 
  17   5   3      132.19      142.84      7.40 o 
  18   5   3       90.24      111.17      6.59 o 
  19   5   3      101.16      144.19      7.51 o 
  20   5   3      646.25      606.06     13.01 o 
  21   5   3       13.80       19.19      5.81 o 
  22   5   3       89.48      106.57      8.14 o 
  23   5   3     1134.24     1153.20     21.34 o 
  24   5   3      359.86      415.61     12.85 o 
  25   5   3       56.61       83.62      8.36 o 
  26   5   3        4.88       -6.58      6.58 o 
  27   5   3        8.15        6.76      7.75 o 
  28   5   3       55.93       54.00      8.52 o 
  29   5   3       41.66       25.47      8.39 o 
  30   5   3       12.01       23.48      9.38 o 
  31   5   3       94.23      108.01     11.22 o 
  32   5   3       26.13       17.20      9.63 o 
  33   5   3       21.59       31.00     10.15 o 
  34   5   3       38.82       43.42     15.75 o 
  35   5   3        4.05       28.25     13.66 o 
  36   5   3       12.17        3.52     22.47 o 
  37   5   3        0.44        7.65     13.42 o 
  38   5   3        0.99       -4.87     12.78 o 
  39   5   3       13.01       -5.61     13.45 o 
  40   5   3       44.24       69.77     16.35 o 
  41   5   3        0.91       13.60     14.71 o 
 -42   6   3       54.82       52.82     24.79 o 
 -41   6   3       15.38       12.05     21.55 o 
 -40   6   3        3.59       11.35     21.55 o 
 -39   6   3       26.60       28.26     21.55 o 
 -38   6   3        4.68       -0.23     19.69 o 
 -37   6   3       20.97       17.38     19.69 o 
 -36   6   3       25.74       35.62     11.34 o 
 -35   6   3       48.60       31.21     14.32 o 
 -34   6   3        0.03        8.61     10.27 o 
 -33   6   3        4.60        0.15      9.93 o 
 -32   6   3       83.73       89.17     10.37 o 
 -31   6   3      299.91      287.52     17.62 o 
 -30   6   3        1.10       21.60      8.97 o 
 -29   6   3      451.09      445.76     16.84 o 
 -28   6   3       35.67       36.40      9.41 o 
 -27   6   3       44.96       34.55      9.72 o 
 -26   6   3       13.65        0.94      7.30 o 
 -25   6   3      117.89      113.53     11.07 o 
 -24   6   3        0.03        7.90      7.68 o 
 -23   6   3      958.02      981.90     26.84 o 
 -22   6   3       65.25       60.61      9.00 o 
 -21   6   3     1050.45     1026.34     23.25 o 
 -20   6   3       33.47       36.10      6.52 o 
 -19   6   3       17.50       35.74      6.25 o 
 -18   6   3      309.47      292.85     10.77 o 
 -17   6   3      192.10      213.48     13.26 o 
 -16   6   3     1005.91     1047.53     22.27 o 
 -15   6   3     2486.83     2415.84     37.55 o 
 -14   6   3      138.12      162.79      8.42 o 
 -13   6   3       24.59        4.09      5.21 o 
 -12   6   3      135.51      110.36      8.98 o 
 -11   6   3       45.19       68.76      6.39 o 
 -10   6   3      385.84      336.26     10.61 o 
  -9   6   3      734.70      814.72     13.59 o 
  -8   6   3      235.08      263.87      7.16 o 
  -7   6   3      441.50      447.36      9.47 o 
  -6   6   3     1198.38     1289.67     18.84 o 
  -5   6   3     1047.75     1103.49     16.66 o 
  -4   6   3       15.43       14.80      3.51 o 
  -3   6   3       81.69      120.86      5.29 o 
  -2   6   3       18.78       32.86      4.23 o 
  -1   6   3       18.78       27.79      2.95 o 
   0   6   3      153.06      233.69      9.21 o 
   1   6   3      198.42      150.52      5.30 o 
   2   6   3      229.88      259.60      7.02 o 
   3   6   3      134.93      180.54      6.17 o 
   4   6   3        1.91        8.61      3.76 o 
   5   6   3       31.62       37.26      4.94 o 
   6   6   3     4054.14     3991.66     47.75 o 
   7   6   3       82.77       62.06      4.74 o 
   8   6   3       38.85       72.81      4.15 o 
   9   6   3      816.79      769.38     11.71 o 
  10   6   3     1144.35     1257.62     17.55 o 
  11   6   3     1398.83     1464.33     19.73 o 
  12   6   3        3.45       10.72      4.35 o 
  13   6   3       67.76       62.98      5.44 o 
  14   6   3       64.47       77.98      5.79 o 
  15   6   3        1.73       -0.03      4.64 o 
  16   6   3       16.56       11.53      5.00 o 
  17   6   3      127.02      133.97      6.89 o 
  18   6   3        9.57        9.78      5.00 o 
  19   6   3      720.78      725.84     16.65 o 
  20   6   3       27.92       32.75      6.64 o 
  21   6   3      570.91      595.97     14.46 o 
  22   6   3        1.12        2.34      6.96 o 
  23   6   3        3.97       -0.62      6.80 o 
  24   6   3      194.78      162.49      9.42 o 
  25   6   3       14.56       12.35      7.73 o 
  26   6   3       42.67       34.04     11.10 o 
  27   6   3       28.45       30.11     10.82 o 
  28   6   3        6.74       13.87     10.76 o 
  29   6   3        1.31        2.92     12.47 o 
  30   6   3       61.52       52.78     11.52 o 
  31   6   3       36.43       36.91     11.49 o 
  32   6   3        1.85        4.07     15.32 o 
  33   6   3       95.74       93.95     15.15 o 
  34   6   3        0.11        6.28     10.34 o 
  35   6   3       29.93       40.33     12.18 o 
  36   6   3       31.66       33.35     14.71 o 
  37   6   3       13.86       32.02     14.46 o 
  38   6   3       27.56       40.48     14.94 o 
  39   6   3       30.21       67.24     15.89 o 
 -40   7   3       28.26       15.52     22.24 o 
 -39   7   3       37.60       89.19     25.02 o 
 -38   7   3        1.27       15.52     20.85 o 
 -37   7   3       50.33       48.88     22.01 o 
 -36   7   3       54.18       57.92     22.01 o 
 -35   7   3       69.93       86.41     22.94 o 
 -34   7   3        3.54       55.83     21.31 o 
 -33   7   3        0.79      -16.68     16.68 o 
 -32   7   3        0.02       -3.77     13.47 o 
 -31   7   3       32.86       29.21     14.29 o 
 -30   7   3       34.40       39.46     15.07 o 
 -29   7   3       17.94       24.80     14.52 o 
 -28   7   3        2.93      -10.53     10.53 o 
 -27   7   3       12.86       -2.16     13.21 o 
 -26   7   3        0.05       -8.65      8.65 o 
 -25   7   3      318.98      321.37     22.14 o 
 -24   7   3        7.00       12.58      7.80 o 
 -23   7   3       15.15       12.04      7.06 o 
 -22   7   3       16.07        5.55      6.67 o 
 -21   7   3        1.58       -5.59      6.23 o 
 -20   7   3       52.39       48.29      7.12 o 
 -19   7   3      298.10      336.24     11.47 o 
 -18   7   3       41.05       32.37      6.54 o 
 -17   7   3        7.97        7.15      5.64 o 
 -16   7   3      405.59      368.80     12.47 o 
 -15   7   3       33.96       27.92      7.08 o 
 -14   7   3       31.01       34.84      6.09 o 
 -13   7   3      569.43      639.28     15.56 o 
 -12   7   3      223.14      268.41     10.34 o 
 -11   7   3      516.79      489.38     13.35 o 
 -10   7   3        7.27        6.25      6.42 o 
  -9   7   3      237.99      247.61     12.78 o 
  -8   7   3       94.79       92.98      6.90 o 
  -7   7   3      552.64      538.66     10.87 o 
  -6   7   3      154.36      174.27      6.48 o 
  -5   7   3      219.57      200.81      6.79 o 
  -4   7   3      264.32      304.54      8.00 o 
  -3   7   3      132.66      130.33      5.56 o 
  -2   7   3       42.29       50.67      3.99 o 
  -1   7   3      753.87      763.98     12.34 o 
   0   7   3      491.33      513.76     11.30 o 
   1   7   3      241.77      280.00      8.62 o 
   2   7   3       71.02      110.42      4.99 o 
   3   7   3      262.30      292.41      7.66 o 
   4   7   3      659.52      597.95     11.20 o 
   5   7   3      938.74      964.76     15.20 o 
   6   7   3      443.15      496.84     11.25 o 
   7   7   3      820.21      875.20     14.09 o 
   8   7   3       14.52       17.23      4.82 o 
   9   7   3       73.65       70.90      5.85 o 
  10   7   3      918.70      937.00     15.68 o 
  11   7   3       41.70       42.31      5.38 o 
  12   7   3       32.46       26.27      4.80 o 
  13   7   3       31.99       40.90      5.24 o 
  14   7   3      185.01      206.70      7.57 o 
  15   7   3       11.93       12.96      6.72 o 
  16   7   3      416.55      402.35     11.21 o 
  17   7   3        5.57        9.11      5.73 o 
  18   7   3      832.69      790.46     15.95 o 
  19   7   3      269.30      269.50     10.12 o 
  20   7   3      426.58      430.66     15.17 o 
  21   7   3      240.93      257.26     14.35 o 
  22   7   3      618.59      636.58     17.98 o 
  23   7   3      248.56      258.22     12.55 o 
  24   7   3      358.94      392.63     19.26 o 
  25   7   3        2.68      -11.61     13.54 o 
  26   7   3        6.48       11.89      9.97 o 
  27   7   3        0.15       15.18     10.15 o 
  28   7   3       53.48       38.50     10.98 o 
  29   7   3        2.50       19.21     10.91 o 
  30   7   3       18.72       32.51     11.44 o 
  31   7   3        1.23        9.45     11.14 o 
  32   7   3       88.37       58.96     12.50 o 
  33   7   3        1.15       -0.75     10.09 o 
  34   7   3        8.57       -8.16     11.30 o 
  35   7   3        0.97      -10.56     10.56 o 
  36   7   3        0.05        2.35     17.49 o 
  37   7   3        0.00      -19.00     19.00 o 
  38   7   3        1.09        2.78     21.31 o 
 -39   8   3       27.60       37.53     24.09 o 
 -38   8   3        2.01       23.86     22.70 o 
 -37   8   3       16.37        0.46     20.16 o 
 -36   8   3        4.79       -6.49     19.69 o 
 -35   8   3        2.13       12.28     20.16 o 
 -34   8   3       21.80       10.39     14.90 o 
 -33   8   3        0.05        1.87     14.82 o 
 -32   8   3        2.78      -11.44     14.64 o 
 -31   8   3       60.66       93.31     17.14 o 
 -30   8   3       14.84       24.07     15.41 o 
 -29   8   3        4.28       -1.03     14.18 o 
 -28   8   3       53.59       44.79     15.38 o 
 -27   8   3       48.92       25.97     14.44 o 
 -26   8   3       20.80        8.58     13.67 o 
 -25   8   3       28.99       15.12     18.07 o 
 -24   8   3        1.50      -12.93     12.93 o 
 -23   8   3      339.79      362.96     22.25 o 
 -22   8   3      144.34      157.07     13.14 o 
 -21   8   3      127.73      125.06     10.22 o 
 -20   8   3      183.57      166.74     11.07 o 
 -19   8   3       11.49       13.96      6.80 o 
 -18   8   3       10.34        2.99      5.59 o 
 -17   8   3       18.81        9.13      6.67 o 
 -16   8   3       17.27       13.23      6.09 o 
 -15   8   3        5.20        3.77      6.52 o 
 -14   8   3      394.60      393.20     13.20 o 
 -13   8   3      196.23      229.97     10.49 o 
 -12   8   3       81.94       95.10      7.94 o 
 -11   8   3     1167.43     1240.36     42.10 o 
 -10   8   3      314.64      332.31     11.42 o 
  -9   8   3       54.25       64.96      6.87 o 
  -8   8   3       37.08       37.36      6.05 o 
  -7   8   3      321.17      299.03     10.05 o 
  -6   8   3       59.63       45.13      8.03 o 
  -5   8   3      365.06      358.66      9.69 o 
  -4   8   3        4.85        6.52      5.98 o 
  -3   8   3      934.17      933.96     16.30 o 
  -2   8   3      271.17      221.57      6.47 o 
  -1   8   3        7.78        8.31      4.03 o 
   0   8   3        7.64       11.13      4.47 o 
   1   8   3       16.64       21.37      4.90 o 
   2   8   3       12.46       12.78      4.70 o 
   3   8   3      393.10      331.46      7.66 o 
   4   8   3      239.23      209.43      6.44 o 
   5   8   3       43.52       31.33      4.70 o 
   6   8   3      450.19      522.21     13.09 o 
   7   8   3       18.34       27.00      4.98 o 
   8   8   3      150.55      189.18      7.24 o 
   9   8   3       31.51       33.74      5.53 o 
  10   8   3       64.11       66.31      5.83 o 
  11   8   3        1.67        0.46      5.01 o 
  12   8   3        4.42       14.75      5.16 o 
  13   8   3       81.27       88.85      6.73 o 
  14   8   3      133.30      150.80      7.55 o 
  15   8   3      150.42      148.60      7.85 o 
  16   8   3      116.22      129.35      7.91 o 
  17   8   3      205.61      250.43     10.51 o 
  18   8   3       28.07       34.26      7.49 o 
  19   8   3       65.89       68.38      8.95 o 
  20   8   3       16.27       16.31      7.99 o 
  21   8   3       45.09       61.65      8.92 o 
  22   8   3        1.05       -3.26      7.82 o 
  23   8   3       13.07       22.32      9.43 o 
  24   8   3        5.21       -9.51      9.51 o 
  25   8   3        6.78       -0.71     10.04 o 
  26   8   3        4.92        1.15     10.05 o 
  27   8   3       13.06       30.16     14.18 o 
  28   8   3      174.52      175.63     18.81 o 
  29   8   3        0.09      -13.51     13.51 o 
  30   8   3        1.10        8.72     15.08 o 
  31   8   3        3.34       -0.54     13.99 o 
  32   8   3        3.96        4.46     36.26 o 
  33   8   3        4.94      -11.14     15.18 o 
  34   8   3        2.07        6.01     17.42 o 
  35   8   3        2.92       14.91     17.93 o 
  36   8   3        0.47        7.92     14.73 o 
 -37   9   3        1.01        7.65     21.78 o 
 -36   9   3       39.30       12.51     20.85 o 
 -35   9   3       34.88       35.03     17.03 o 
 -34   9   3        1.12        3.46     15.52 o 
 -33   9   3       46.76       48.68     17.03 o 
 -32   9   3        1.42        2.39     14.67 o 
 -31   9   3        8.84       16.27     14.91 o 
 -30   9   3        5.15       -8.26     15.04 o 
 -29   9   3       68.48       86.10     23.63 o 
 -28   9   3        0.01        5.12     14.09 o 
 -27   9   3      135.29      144.47     18.18 o 
 -26   9   3        6.34       24.12     24.44 o 
 -25   9   3      118.35      128.68     17.65 o 
 -24   9   3        2.52      -12.63     12.63 o 
 -23   9   3      195.01      164.03     18.14 o 
 -22   9   3        0.30      -12.63     12.63 o 
 -21   9   3      219.96      231.24     16.82 o 
 -20   9   3       78.95      104.56     14.75 o 
 -19   9   3      630.84      656.12     19.43 o 
 -18   9   3       24.60       24.77     10.49 o 
 -17   9   3      263.41      256.76     15.25 o 
 -16   9   3      132.77      163.26     11.56 o 
 -15   9   3        0.75       -4.20      8.13 o 
 -14   9   3        9.33       14.69      7.08 o 
 -13   9   3       11.03        2.84      6.53 o 
 -12   9   3       23.67       24.44      6.90 o 
 -11   9   3       73.62       86.26     10.51 o 
 -10   9   3       46.96       39.24      6.77 o 
  -9   9   3        2.15       -2.28      5.51 o 
  -8   9   3       92.41       88.11      6.76 o 
  -7   9   3      428.75      464.39     15.62 o 
  -6   9   3      109.93      141.42      9.41 o 
  -5   9   3     1018.17     1084.44     21.25 o 
  -4   9   3      122.81      123.69      8.59 o 
  -3   9   3      386.06      361.39     17.31 o 
  -2   9   3       41.72       31.67      5.30 o 
  -1   9   3      122.04      141.01      8.75 o 
   0   9   3      148.09      126.06      6.31 o 
   1   9   3        0.11        1.20      4.29 o 
   2   9   3      307.70      298.38      8.95 o 
   3   9   3        8.07       10.97      6.13 o 
   4   9   3      248.35      229.64      8.80 o 
   5   9   3       70.47       59.86      5.24 o 
   6   9   3       41.34       57.49      5.36 o 
   7   9   3       17.10       20.54      5.19 o 
   8   9   3        0.07        0.29      5.26 o 
   9   9   3       69.66       67.78      7.34 o 
  10   9   3       33.46       56.36      6.57 o 
  11   9   3      889.39      874.99     16.45 o 
  12   9   3      660.89      670.88     14.54 o 
  13   9   3      974.28      998.47     19.63 o 
  14   9   3     1462.32     1408.62     24.41 o 
  15   9   3     1178.24     1177.34     25.88 o 
  16   9   3      828.87      860.59     19.13 o 
  17   9   3       49.09       49.06      7.99 o 
  18   9   3       33.39       35.55      9.60 o 
  19   9   3       22.43       19.63      7.62 o 
  20   9   3       33.88       33.84      7.99 o 
  21   9   3       23.54       16.73      9.73 o 
  22   9   3       56.57       56.69     10.43 o 
  23   9   3       14.77        7.01     12.49 o 
  24   9   3        0.10       15.03     12.52 o 
  25   9   3       18.64       26.05     18.88 o 
  26   9   3      117.56      138.01     17.09 o 
  27   9   3        3.48      -19.27     20.27 o 
  28   9   3       38.32       -1.94     13.96 o 
  29   9   3        0.02      -13.71     13.71 o 
  30   9   3        2.55       -1.64     14.48 o 
  31   9   3        1.26        6.04     16.56 o 
  32   9   3       29.41       19.46     20.04 o 
  33   9   3       15.11       -0.73     15.77 o 
  34   9   3        8.47       16.27     33.71 o 
 -34  10   3        4.79       18.24     16.42 o 
 -33  10   3        1.28        9.52     16.07 o 
 -32  10   3        1.24        1.15     29.31 o 
 -31  10   3        0.80        6.38     15.36 o 
 -30  10   3        6.33        1.83     19.92 o 
 -29  10   3       17.05       28.14     19.92 o 
 -28  10   3       45.42       37.28     42.97 o 
 -27  10   3       29.73       39.65     15.86 o 
 -26  10   3       19.64       20.13     14.55 o 
 -25  10   3       87.71       77.24     16.06 o 
 -24  10   3       11.23        9.44     13.93 o 
 -23  10   3       31.30       21.20     14.17 o 
 -22  10   3       12.92       12.30     21.66 o 
 -21  10   3       17.46        7.74     16.33 o 
 -20  10   3        9.42        6.73     10.60 o 
 -19  10   3        2.46        2.73      9.72 o 
 -18  10   3        9.58       -9.25      9.56 o 
 -17  10   3       18.34       38.93     11.96 o 
 -16  10   3       75.10       82.59     13.30 o 
 -15  10   3       89.45       97.24     10.76 o 
 -14  10   3      121.94      113.19     15.92 o 
 -13  10   3        9.87       -1.24      7.85 o 
 -12  10   3       37.40       28.72      8.28 o 
 -11  10   3       44.15       52.72     14.03 o 
 -10  10   3        0.04        0.13     10.04 o 
  -9  10   3        0.01       -1.56      9.62 o 
  -8  10   3        9.20        2.86      8.89 o 
  -7  10   3       19.27       27.35      7.94 o 
  -6  10   3        0.76       16.00      9.40 o 
  -5  10   3      459.33      484.47     14.73 o 
  -4  10   3       38.23       47.03      7.69 o 
  -3  10   3      478.78      491.04     11.88 o 
  -2  10   3       65.21       64.73      6.36 o 
  -1  10   3        1.34       -2.06      5.22 o 
   0  10   3      339.19      344.79      9.98 o 
   1  10   3       93.92      101.41      9.58 o 
   2  10   3        1.64        6.05      6.13 o 
   3  10   3       47.09       47.03      6.71 o 
   4  10   3       14.59       10.93      6.29 o 
   5  10   3      103.51      108.30      8.46 o 
   6  10   3      236.56      241.89     10.72 o 
   7  10   3       33.96       37.63      5.76 o 
   8  10   3       58.63       68.06      6.58 o 
   9  10   3       12.43       21.06      6.61 o 
  10  10   3       10.68        7.65      6.63 o 
  11  10   3       37.22       30.29      7.70 o 
  12  10   3        0.05       -6.93      6.93 o 
  13  10   3        0.01       -1.77      7.26 o 
  14  10   3      153.76      153.44     10.03 o 
  15  10   3        1.94       -6.14     10.57 o 
  16  10   3      108.82      115.26     14.51 o 
  17  10   3        1.84       -1.67      8.26 o 
  18  10   3        0.18      -10.21     10.21 o 
  19  10   3        1.46       -5.06     16.45 o 
  20  10   3      126.49      141.58     17.03 o 
  21  10   3        1.14       -5.29     13.21 o 
  22  10   3       88.42       82.40     15.52 o 
  23  10   3        0.02        7.65     25.02 o 
  24  10   3       79.36      110.51     29.42 o 
  25  10   3        3.37       -5.33     23.63 o 
  26  10   3        2.84       19.46     26.18 o 
  27  10   3       18.87       41.01     27.34 o 
  28  10   3        0.04      -25.72     25.72 o 
  29  10   3        3.95      -13.44     13.44 o 
  30  10   3       28.10       24.65     15.05 o 
  31  10   3        0.07      -14.73     14.73 o 
  32  10   3        2.52       -7.88     23.05 o 
 -32  11   3       17.64       15.01     16.42 o 
 -31  11   3        3.80      -12.75     14.54 o 
 -30  11   3        4.50        9.97     15.89 o 
 -29  11   3        0.00       -9.21     18.88 o 
 -28  11   3        1.00        6.70     14.73 o 
 -27  11   3        1.64        0.17     14.14 o 
 -26  11   3        5.60       17.58     14.30 o 
 -25  11   3        4.96       13.64     20.39 o 
 -24  11   3       19.35        4.10     13.61 o 
 -23  11   3        8.54       -4.98     12.90 o 
 -22  11   3        6.53        3.05     22.94 o 
 -21  11   3       96.32      136.91     16.33 o 
 -20  11   3        5.16        6.26     27.34 o 
 -19  11   3      245.16      256.58     21.68 o 
 -18  11   3       65.77       43.74     15.59 o 
 -17  11   3        1.46        5.19     13.86 o 
 -16  11   3       48.81       41.26     14.96 o 
 -15  11   3      175.07      196.89     19.25 o 
 -14  11   3        2.93       -8.36     12.31 o 
 -13  11   3        1.13       -3.14     12.04 o 
 -12  11   3       31.79       41.41     14.13 o 
 -11  11   3       34.18       45.63     13.37 o 
 -10  11   3        6.43        6.26     12.01 o 
  -9  11   3        0.56       -1.39      9.79 o 
  -8  11   3        0.41       -1.29     10.06 o 
  -7  11   3        1.05        3.07      9.60 o 
  -6  11   3       61.97       62.54     11.17 o 
  -5  11   3       45.80       48.56     10.05 o 
  -4  11   3       41.44       37.37      6.88 o 
  -3  11   3        0.94       -8.07      8.07 o 
  -2  11   3      115.78      122.96      9.88 o 
  -1  11   3      377.34      382.16     14.17 o 
   0  11   3        1.93       11.37      8.13 o 
   1  11   3       58.64       58.54      8.05 o 
   2  11   3      129.30      146.63     10.35 o 
   3  11   3       17.26       24.39     15.16 o 
   4  11   3       28.16       21.78     10.35 o 
   5  11   3        0.08       10.86     10.24 o 
   6  11   3       68.58       55.17     11.22 o 
   7  11   3        1.15       -7.04      8.10 o 
   8  11   3        4.89        7.27     11.39 o 
   9  11   3      263.31      277.85     14.59 o 
  10  11   3        4.27       10.28      9.87 o 
  11  11   3      115.44       84.90      8.67 o 
  12  11   3        0.00        1.85      7.08 o 
  13  11   3      156.40      189.16     10.65 o 
  14  11   3       14.79       24.73      8.76 o 
  15  11   3        0.23       -7.00      7.49 o 
  16  11   3      118.51       95.57      9.56 o 
  17  11   3        9.29        2.61     10.76 o 
  18  11   3       46.20       11.93     11.89 o 
  19  11   3       17.06        9.69     11.58 o 
  20  11   3       32.58       56.17     14.57 o 
  21  11   3        4.28       17.80     13.37 o 
  22  11   3       18.13        5.09     13.12 o 
  23  11   3        0.56       -5.79     25.72 o 
  24  11   3       57.66       26.64     27.80 o 
  25  11   3        1.20      -24.79     24.79 o 
  26  11   3       12.10       20.16     27.80 o 
  27  11   3        0.75      -24.33     24.33 o 
  28  11   3       14.39       44.48     29.89 o 
  29  11   3        1.21      -16.22     27.57 o 
 -28  12   3        0.18      -27.34     27.34 o 
 -27  12   3        8.58      -27.11     27.11 o 
 -26  12   3       20.55       19.92     30.12 o 
 -25  12   3        1.23       21.55     29.89 o 
 -24  12   3       13.58       -8.80     29.42 o 
 -23  12   3        0.03        5.10     29.42 o 
 -22  12   3        5.07       41.01     30.12 o 
 -21  12   3        3.14       -3.01     28.03 o 
 -20  12   3        0.01        9.27     26.87 o 
 -19  12   3      131.70      157.30     33.36 o 
 -18  12   3        0.30       16.97     14.94 o 
 -17  12   3      214.77      191.83     25.48 o 
 -16  12   3       13.27       25.14     14.61 o 
 -15  12   3       12.90       25.45     14.14 o 
 -14  12   3       54.82       57.49     15.09 o 
 -13  12   3        0.13        3.02     12.69 o 
 -12  12   3       43.59       39.70     13.86 o 
 -11  12   3       12.70       14.68     12.18 o 
 -10  12   3       31.36       14.94     12.30 o 
  -9  12   3        5.21        6.26     10.06 o 
  -8  12   3       17.32        9.63     10.32 o 
  -7  12   3       32.47       20.13     17.27 o 
  -6  12   3        5.63       -1.60     19.34 o 
  -5  12   3      193.49      208.44     26.76 o 
  -4  12   3      135.33      139.88     11.55 o 
  -3  12   3       86.59       90.79     10.91 o 
  -2  12   3        0.01       -3.21     10.42 o 
  -1  12   3      118.71      124.59     12.07 o 
   0  12   3      140.40      131.66     12.61 o 
   1  12   3        4.08        4.54      9.91 o 
   2  12   3       14.02       12.39     10.49 o 
   3  12   3        4.76      -10.12     10.12 o 
   4  12   3       10.03        3.01     10.34 o 
   5  12   3       36.98       23.79     10.94 o 
   6  12   3        2.19       -1.85     10.46 o 
   7  12   3        6.75       -7.00     12.02 o 
   8  12   3        0.03       -5.28     10.61 o 
   9  12   3       19.03       34.69     11.40 o 
  10  12   3       43.92       37.86     11.30 o 
  11  12   3       26.66       17.69     11.06 o 
  12  12   3       88.17       96.65     11.15 o 
  13  12   3       15.45       16.40     13.42 o 
  14  12   3       10.00        2.78      8.19 o 
  15  12   3      140.81      142.17     12.17 o 
  16  12   3       52.35       40.20     12.40 o 
  17  12   3       83.37       58.65     14.36 o 
  18  12   3       28.25       14.03     12.40 o 
  19  12   3       16.27       18.79     18.42 o 
  20  12   3       43.81       34.77     14.10 o 
  21  12   3        8.17       21.83     13.53 o 
  22  12   3       40.81       38.92     16.22 o 
  23  12   3        3.99      -10.19     26.41 o 
  24  12   3       12.91      -25.95     25.95 o 
  25  12   3        0.23       24.79     26.87 o 
  26  12   3       13.42      -21.78     28.26 o 
 -24  13   3        1.07       26.41     31.97 o 
 -23  13   3       45.61       92.90     33.36 o 
 -22  13   3        0.39       45.18     29.42 o 
 -21  13   3       18.46       -9.04     29.89 o 
 -20  13   3        9.29      -14.60     29.19 o 
 -19  13   3        8.22       28.50     30.35 o 
 -18  13   3        7.10        4.31     19.46 o 
 -17  13   3       39.64       45.39     15.44 o 
 -16  13   3       29.12       34.00     14.81 o 
 -15  13   3       23.16       24.59     20.16 o 
 -14  13   3        2.78        4.97     12.96 o 
 -13  13   3        1.88       -3.94     27.11 o 
 -12  13   3        0.92      -23.63     23.63 o 
 -11  13   3        8.93        5.56     26.18 o 
 -10  13   3        6.33        1.39     25.48 o 
  -9  13   3       13.62      -17.73     17.73 o 
  -8  13   3        0.97       18.47     18.80 o 
  -7  13   3        7.30       16.18     18.18 o 
  -6  13   3       18.03       25.15     23.17 o 
  -5  13   3        2.40       -6.91     16.91 o 
  -4  13   3       27.66       34.19     17.60 o 
  -3  13   3       38.22       33.17     11.13 o 
  -2  13   3       46.00       34.91     11.09 o 
  -1  13   3       13.83      -10.48     10.48 o 
   0  13   3        3.93       -0.21     10.61 o 
   1  13   3       49.30       44.28     16.54 o 
   2  13   3        3.70        7.69     11.24 o 
   3  13   3        0.40       -1.25     11.34 o 
   4  13   3       50.64       55.03     12.50 o 
   5  13   3       27.77       15.73     11.67 o 
   6  13   3       98.30      101.31     13.45 o 
   7  13   3      200.89      190.28     15.04 o 
   8  13   3       38.11       44.68     16.06 o 
   9  13   3      145.03      155.15     14.38 o 
  10  13   3       23.50       20.18     12.05 o 
  11  13   3       43.74       29.58     12.18 o 
  12  13   3        0.40        2.32     15.29 o 
  13  13   3        4.02        0.49     14.04 o 
  14  13   3       31.45       35.45     24.79 o 
  15  13   3        3.63       23.86     25.02 o 
  16  13   3       56.63       62.00     18.88 o 
  17  13   3       39.70       25.91     12.41 o 
  18  13   3       42.53       53.20     13.53 o 
  19  13   3       77.09       81.45     14.69 o 
  20  13   3       65.01       76.15     30.81 o 
  21  13   3       13.88       14.91     13.88 o 
  22  13   3       30.58       24.87     14.13 o 
 -19  14   3       27.84       36.14     30.35 o 
 -18  14   3        0.00        5.33     30.58 o 
 -17  14   3        3.79      -27.80     27.80 o 
 -16  14   3        1.97      -21.78     27.57 o 
 -15  14   3        0.26       -9.96     28.26 o 
 -14  14   3        0.00      -27.34     27.34 o 
 -13  14   3        2.49       29.89     29.42 o 
 -12  14   3        6.95      -14.83     26.87 o 
 -11  14   3        7.79       13.67     27.57 o 
 -10  14   3        2.57        6.72     26.87 o 
  -9  14   3       21.16       62.32     28.50 o 
  -8  14   3       26.86       22.88     19.40 o 
  -7  14   3        9.07       13.87     30.58 o 
  -6  14   3        1.68       17.00     29.77 o 
  -5  14   3        3.87      -13.93     18.46 o 
  -4  14   3        1.09      -18.19     20.50 o 
  -3  14   3        3.87       21.50     18.83 o 
  -2  14   3        6.28       -3.05     11.31 o 
  -1  14   3        0.99        0.70     11.69 o 
   0  14   3        0.27       -1.83     12.29 o 
   1  14   3       23.30       30.82     12.35 o 
   2  14   3        0.04        4.03     25.30 o 
   3  14   3       19.27       -5.58     11.77 o 
   4  14   3       12.67        7.26     12.29 o 
   5  14   3       13.71        7.28     22.79 o 
   6  14   3       15.98       -5.85     11.71 o 
   7  14   3       36.35       19.43     12.65 o 
   8  14   3        0.15      -10.23     11.63 o 
   9  14   3       28.90        7.15     16.17 o 
  10  14   3       52.83       48.55     13.23 o 
  11  14   3        4.04        7.71     12.45 o 
  12  14   3        8.54        7.55     25.37 o 
  13  14   3       30.58        3.24     25.25 o 
  14  14   3        2.96       -8.80     24.09 o 
  15  14   3        2.67      -20.85     24.33 o 
  16  14   3        0.53      -25.02     25.02 o 
 -10  15   3       89.96      127.42     32.90 o 
  -9  15   3       48.00      113.05     31.74 o 
  -8  15   3        9.37       31.51     28.73 o 
  -7  15   3        3.72      -19.13     19.13 o 
  -6  15   3        4.07      -10.29     19.00 o 
  -5  15   3        7.58      -12.64     35.79 o 
  -4  15   3        5.69       33.23     20.19 o 
  -3  15   3        0.07        8.19     19.37 o 
  -2  15   3        2.69      -12.30     12.30 o 
  -1  15   3        1.23        3.97     12.87 o 
   0  15   3       10.21      -11.53     12.73 o 
   1  15   3        1.09       -5.08     13.93 o 
   2  15   3        0.01       -9.84     12.73 o 
   3  15   3        5.03       14.94     13.40 o 
   4  15   3       43.30       26.33     13.68 o 
   5  15   3       70.32       55.25     14.40 o 
   6  15   3        8.08        8.47     13.62 o 
   7  15   3       13.39       -1.91     27.67 o 
   8  15   3        4.56       -7.41     21.55 o 
 -44   0   4        7.81       16.22     18.30 o 
 -43   0   4       18.17        3.48     17.14 o 
 -42   0   4      102.92      117.92     21.55 o 
 -41   0   4        8.15       10.66     16.91 o 
 -40   0   4        0.26       35.21     16.68 o 
 -39   0   4        0.05       20.39     16.45 o 
 -38   0   4      277.34      255.30     24.79 o 
 -37   0   4      602.77      536.31     32.67 o 
 -36   0   4       13.82       39.15     16.45 o 
 -35   0   4      252.82      234.45     22.70 o 
 -34   0   4      150.03      172.13     20.39 o 
 -33   0   4      444.51      394.76     26.87 o 
 -32   0   4        8.89       52.87     12.60 o 
 -31   0   4     1670.00     1607.06     43.02 o 
 -30   0   4      480.94      483.30     24.85 o 
 -29   0   4      603.43      567.22     29.08 o 
 -28   0   4      968.11      922.60     23.62 o 
 -27   0   4      211.91      222.60     12.33 o 
 -26   0   4       75.74       78.21      5.84 o 
 -25   0   4     1823.42     1727.40     25.27 o 
 -24   0   4      374.74      389.87      9.33 o 
 -23   0   4      275.66      224.46      7.87 o 
 -22   0   4       43.13       42.39      4.51 o 
 -21   0   4     1047.28     1035.98     17.02 o 
 -20   0   4      225.57      270.23      7.82 o 
 -19   0   4       36.00       55.30      4.65 o 
 -18   0   4      209.17      185.81      6.63 o 
 -17   0   4     1641.69     1615.17     33.71 o 
 -16   0   4       65.54       87.17      5.69 o 
 -15   0   4      328.40      479.00     11.00 o 
 -14   0   4      778.32      817.81     19.55 o 
 -13   0   4    24459.04    24497.63    295.04 o 
 -12   0   4     1540.42     1635.32     29.70 o 
 -11   0   4     6484.65     7554.67     93.94 o 
 -10   0   4     1649.66     1628.23     26.48 o 
  -9   0   4     7357.94     7918.54     88.77 o 
  -8   0   4     1599.33     1792.54     25.04 o 
  -7   0   4      894.28      852.06     13.97 o 
  -6   0   4        9.24       23.36     11.29 o 
  -5   0   4      866.12      782.89     13.28 o 
  -4   0   4     1414.76     1315.91     22.10 o 
  -3   0   4     9087.81     9276.03    128.50 o 
  -2   0   4      822.69      831.53     16.01 o 
  -1   0   4    10726.62    10772.85    173.85 o 
   0   0   4     2710.61     2788.29     41.91 o 
   1   0   4       15.28       19.49      4.69 o 
   2   0   4      632.33      620.27     13.59 o 
   3   0   4       72.80       98.59      6.42 o 
   4   0   4      740.21      804.56     39.02 o 
   5   0   4      281.51      261.73     20.38 o 
   6   0   4       94.51       62.25      6.64 o 
   7   0   4      167.45      298.82     13.62 o 
   8   0   4     9675.62     9129.03    146.14 o 
   9   0   4     4111.84     3982.39     58.82 o 
  10   0   4       10.05        5.99      5.10 o 
  11   0   4      855.94      722.56     16.72 o 
  12   0   4     4762.49     4457.65     65.56 o 
  13   0   4      279.40      302.59     12.94 o 
  14   0   4     6902.69     6651.12     94.90 o 
  15   0   4     1563.82     1619.72     28.48 o 
  16   0   4     1120.54     1311.24     22.02 o 
  17   0   4     1269.82     1225.12     21.22 o 
  18   0   4      232.50      244.54      9.30 o 
  19   0   4       23.62       32.31      6.16 o 
  20   0   4        7.28       14.52      5.88 o 
  21   0   4       72.84      103.02      7.44 o 
  22   0   4      463.83      438.20     12.51 o 
  23   0   4       54.53       63.25      6.98 o 
  24   0   4       39.18       35.99      7.54 o 
  25   0   4       71.70       80.00      7.39 o 
  26   0   4      448.12      431.74     15.38 o 
  27   0   4       33.20       43.01      8.76 o 
  28   0   4      863.95      788.50     29.08 o 
  29   0   4     1095.16     1061.57     27.73 o 
  30   0   4     1142.97     1220.71     30.28 o 
  31   0   4       79.87       83.30     11.02 o 
  32   0   4      224.28      250.17     14.57 o 
  33   0   4      116.63      121.39     12.07 o 
  34   0   4      822.59      757.03     23.32 o 
  35   0   4       31.91       40.11     10.42 o 
  36   0   4       59.65       57.02     10.62 o 
  37   0   4        2.51       -0.09      9.38 o 
  38   0   4        0.19        8.98      9.49 o 
  39   0   4        2.50       10.43      9.77 o 
  40   0   4       15.14       31.51     20.62 o 
  41   0   4        1.53       -3.71     20.85 o 
 -44   1   4        8.48       11.48     14.60 o 
 -43   1   4        8.20       25.74     12.83 o 
 -42   1   4        0.02        2.36     11.67 o 
 -41   1   4       42.79       36.03     12.33 o 
 -40   1   4       51.41       56.62     12.99 o 
 -39   1   4       21.57       31.56     12.37 o 
 -38   1   4        9.32       11.33     11.27 o 
 -37   1   4      104.10      113.24     16.56 o 
 -36   1   4      282.62      260.02     16.98 o 
 -35   1   4       57.40       66.63     18.42 o 
 -34   1   4       53.51       72.38     11.28 o 
 -33   1   4       10.77       25.66      5.32 o 
 -32   1   4     1236.82     1121.14     19.09 o 
 -31   1   4      799.96      720.08     13.67 o 
 -30   1   4      884.68      854.05     15.26 o 
 -29   1   4     1867.94     1729.86     24.66 o 
 -28   1   4        9.45       39.49      5.22 o 
 -27   1   4      295.18      353.56      8.98 o 
 -26   1   4       98.04       81.69      5.03 o 
 -25   1   4       52.87       54.72      4.68 o 
 -24   1   4      608.53      541.79      9.85 o 
 -23   1   4        6.07       15.07      3.90 o 
 -22   1   4      219.01      195.95      6.02 o 
 -21   1   4        1.12       -0.70      3.34 o 
 -20   1   4       25.98       30.42      3.73 o 
 -19   1   4     1549.35     1581.91     18.97 o 
 -18   1   4        0.68        2.99      3.09 o 
 -17   1   4       81.97       92.85      3.52 o 
 -16   1   4        0.32       -1.31      2.13 o 
 -15   1   4     1284.44     1375.40     14.52 o 
 -14   1   4      660.27      687.31      8.48 o 
 -13   1   4     2769.48     3103.73     27.58 o 
 -12   1   4      935.72      873.94      9.79 o 
 -11   1   4     3296.78     2983.22     26.63 o 
 -10   1   4      106.81       83.75      3.53 o 
  -9   1   4      940.51      740.72     10.55 o 
  -8   1   4       52.89       37.68      3.23 o 
  -7   1   4     3509.53     3852.25     37.15 o 
  -6   1   4       27.07       12.73      2.61 o 
  -5   1   4        0.06        3.60      1.93 o 
  -4   1   4        0.23        4.38      2.64 o 
  -3   1   4      285.34      220.06      5.41 o 
  -2   1   4     1703.81     1815.19     24.45 o 
  -1   1   4     4049.22     4381.42     44.44 o 
   0   1   4      230.83      265.75      6.15 o 
   1   1   4      242.39      243.16      5.97 o 
   2   1   4      553.92      616.66     10.12 o 
   3   1   4     3051.01     3221.11     36.15 o 
   4   1   4     1044.29     1141.51     15.45 o 
   5   1   4       41.90       41.39      3.76 o 
   6   1   4      285.26      325.50      7.13 o 
   7   1   4     2983.44     3117.67     33.34 o 
   8   1   4     1410.13     1472.60     18.03 o 
   9   1   4       60.68      106.17      6.19 o 
  10   1   4      324.81      270.37      7.56 o 
  11   1   4      374.45      367.41      8.64 o 
  12   1   4     2082.82     2053.75     25.38 o 
  13   1   4       22.08       32.63      4.27 o 
  14   1   4      119.81      102.85      5.24 o 
  15   1   4      758.12      795.02     12.39 o 
  16   1   4     1421.57     1568.33     17.70 o 
  17   1   4      253.57      246.46      6.52 o 
  18   1   4       14.57       11.64      3.92 o 
  19   1   4      199.93      228.56      6.51 o 
  20   1   4      707.02      728.68     10.91 o 
  21   1   4      209.72      183.89      6.76 o 
  22   1   4       15.74        5.46      4.96 o 
  23   1   4       12.66       28.72      5.13 o 
  24   1   4      783.34      724.69     12.53 o 
  25   1   4       93.64      122.37      6.59 o 
  26   1   4     1550.61     1479.67     19.31 o 
  27   1   4      266.03      305.57      8.24 o 
  28   1   4      948.39      906.58     16.53 o 
  29   1   4      463.98      461.83     12.89 o 
  30   1   4        5.11        1.59      6.35 o 
  31   1   4       28.86       32.86      6.94 o 
  32   1   4      291.24      288.17     10.56 o 
  33   1   4        4.44       -1.89      6.22 o 
  34   1   4        0.01       -6.21      6.21 o 
  35   1   4        8.06       -0.65      6.49 o 
  36   1   4       23.19       14.32      7.75 o 
  37   1   4       14.86       16.69      6.52 o 
  38   1   4       29.36       30.42      6.59 o 
  39   1   4       19.19       40.29     10.00 o 
  40   1   4       52.48       49.92      9.91 o 
  41   1   4        2.64       17.90     14.74 o 
 -44   2   4       11.07       15.89     25.25 o 
 -43   2   4        1.99       20.17     14.48 o 
 -42   2   4       27.04       17.04     26.29 o 
 -41   2   4       15.18       10.59     11.58 o 
 -40   2   4       29.85       44.21      7.41 o 
 -39   2   4       41.61       47.01      6.37 o 
 -38   2   4       59.55       59.81      6.93 o 
 -37   2   4       24.04       26.00      6.53 o 
 -36   2   4       93.88       88.11      9.35 o 
 -35   2   4       48.07       40.75      9.13 o 
 -34   2   4     1187.84     1064.35     21.47 o 
 -33   2   4       34.68       66.89      7.99 o 
 -32   2   4      425.87      387.92     14.38 o 
 -31   2   4       88.33       97.36      7.21 o 
 -30   2   4       58.77       54.57      6.65 o 
 -29   2   4       30.82       56.29      7.22 o 
 -28   2   4     1927.05     1782.64     25.83 o 
 -27   2   4      113.73      143.67      7.25 o 
 -26   2   4      414.92      432.85     10.71 o 
 -25   2   4      468.25      532.45     11.59 o 
 -24   2   4       19.37       21.82      4.48 o 
 -23   2   4      485.51      474.30      8.33 o 
 -22   2   4       60.41       75.21      4.11 o 
 -21   2   4      638.51      670.55      9.93 o 
 -20   2   4      388.78      379.56      6.90 o 
 -19   2   4        4.26        6.46      2.95 o 
 -18   2   4      166.63      186.00      5.68 o 
 -17   2   4     2813.40     3029.30     32.66 o 
 -16   2   4       14.34       36.43      3.79 o 
 -15   2   4     2343.54     2337.49     26.07 o 
 -14   2   4      255.44      290.92      5.91 o 
 -13   2   4      465.04      490.31      7.02 o 
 -12   2   4       44.89       54.72      2.93 o 
 -11   2   4     1449.02     1650.50     17.64 o 
 -10   2   4      368.36      292.60      4.83 o 
  -9   2   4     1476.69     1499.78     15.83 o 
  -8   2   4     2402.04     2222.99     21.59 o 
  -7   2   4      277.82      269.89      5.39 o 
  -6   2   4      146.89      136.61      4.12 o 
  -5   2   4      453.75      530.05      7.81 o 
  -4   2   4      150.38      170.61      5.79 o 
  -3   2   4      527.67      589.38     11.08 o 
  -2   2   4      114.90      100.67      3.86 o 
  -1   2   4      144.44      133.73      4.61 o 
   0   2   4        7.18        7.27      2.47 o 
   1   2   4     1263.64     1305.86     24.51 o 
   2   2   4      395.90      431.29      7.67 o 
   3   2   4       14.52        6.94      3.08 o 
   4   2   4      844.31      885.13     12.49 o 
   5   2   4     1213.62     1203.50     15.26 o 
   6   2   4      271.80      281.89      6.80 o 
   7   2   4       76.50      132.37      5.07 o 
   8   2   4     2276.33     2333.41     26.09 o 
   9   2   4      677.71      613.16     10.19 o 
  10   2   4      338.71      351.36      7.83 o 
  11   2   4     2414.93     2229.84     25.40 o 
  12   2   4      307.24      435.45      8.82 o 
  13   2   4        4.84        0.84      3.76 o 
  14   2   4     1186.36     1168.35     16.64 o 
  15   2   4       34.62       32.71      4.59 o 
  16   2   4       47.88       34.94      3.70 o 
  17   2   4       51.26       61.73      5.78 o 
  18   2   4      746.56      847.62     12.82 o 
  19   2   4       37.20       37.82      4.80 o 
  20   2   4       71.66       79.15      5.47 o 
  21   2   4        7.59       10.72      4.59 o 
  22   2   4     1136.16     1160.06     16.09 o 
  23   2   4        0.32       10.99      4.83 o 
  24   2   4     1256.00     1290.08     17.47 o 
  25   2   4       57.12       78.87      6.13 o 
  26   2   4       23.51       28.04      5.52 o 
  27   2   4      219.95      239.47      8.52 o 
  28   2   4      287.72      260.39      8.59 o 
  29   2   4        1.54        5.25      5.40 o 
  30   2   4      477.79      506.50     12.78 o 
  31   2   4      131.21      131.60      7.84 o 
  32   2   4        1.09        6.03      7.25 o 
  33   2   4       15.44       13.82      6.75 o 
  34   2   4        1.06        6.46      8.34 o 
  35   2   4       84.35       91.00      6.70 o 
  36   2   4       32.38       27.14      6.37 o 
  37   2   4       38.11       38.10     10.03 o 
  38   2   4       28.37       29.76     13.11 o 
  39   2   4        3.09       15.47     12.42 o 
  40   2   4        7.39        7.20      9.49 o 
  41   2   4       35.17       75.91     14.69 o 
 -43   3   4        9.00        9.73     20.16 o 
 -42   3   4       80.88       99.62     23.40 o 
 -41   3   4       51.23       56.47     12.23 o 
 -40   3   4       53.49       66.68      9.48 o 
 -39   3   4        7.17       -3.80      7.80 o 
 -38   3   4       14.06       18.21      8.70 o 
 -37   3   4        2.28       -3.26      8.02 o 
 -36   3   4      113.08      113.88     10.98 o 
 -35   3   4       95.68       96.05     10.93 o 
 -34   3   4      138.37      159.12     12.02 o 
 -33   3   4      621.32      567.08     19.47 o 
 -32   3   4       26.06       47.07      7.18 o 
 -31   3   4      175.88      167.88     11.24 o 
 -30   3   4       44.61       50.35      6.77 o 
 -29   3   4      991.80      912.53     21.65 o 
 -28   3   4      553.86      533.16     14.96 o 
 -27   3   4      374.05      407.35     13.05 o 
 -26   3   4      486.63      494.17     14.02 o 
 -25   3   4      148.97      164.91      7.28 o 
 -24   3   4       56.23       64.33      6.16 o 
 -23   3   4      215.48      214.43      8.20 o 
 -22   3   4      175.73      185.27      7.92 o 
 -21   3   4      296.82      287.20      9.29 o 
 -20   3   4       27.70       34.67      5.13 o 
 -19   3   4      934.36      893.19     13.10 o 
 -18   3   4      707.96      706.00     11.25 o 
 -17   3   4      306.36      349.83      7.64 o 
 -16   3   4      830.84      911.52     12.97 o 
 -15   3   4      810.34      758.49     11.47 o 
 -14   3   4        0.00       13.73      3.36 o 
 -13   3   4     1916.62     1885.59     21.95 o 
 -12   3   4      479.26      594.05     10.38 o 
 -11   3   4     2168.99     2466.30     29.14 o 
 -10   3   4        1.80       20.58      4.59 o 
  -9   3   4    11233.36    11512.35    129.64 o 
  -8   3   4      466.06      424.76      7.99 o 
  -7   3   4       25.02       66.22      3.80 o 
  -6   3   4      162.21      125.12      3.64 o 
  -5   3   4      810.97      802.21      9.85 o 
  -4   3   4       23.01       24.98      4.00 o 
  -3   3   4      207.53      221.02      6.27 o 
  -2   3   4      470.72      440.42      8.26 o 
  -1   3   4      405.61      408.72      8.06 o 
   0   3   4      261.02      290.33      6.93 o 
   1   3   4      424.86      400.49      7.12 o 
   2   3   4      523.10      550.57      8.82 o 
   3   3   4        4.32        3.02      3.05 o 
   4   3   4     1220.18     1187.80     15.03 o 
   5   3   4     3256.32     3396.56     35.77 o 
   6   3   4      621.92      579.09      9.56 o 
   7   3   4      141.73      152.17      5.27 o 
   8   3   4      749.55      724.54     11.08 o 
   9   3   4       91.19       91.69      4.65 o 
  10   3   4     1913.19     1990.29     22.99 o 
  11   3   4      112.03      140.23      5.23 o 
  12   3   4     5388.72     5426.90     59.67 o 
  13   3   4        0.18       12.14      4.38 o 
  14   3   4        5.53        1.60      4.31 o 
  15   3   4       51.41       33.66      5.06 o 
  16   3   4        2.61       -4.49      5.15 o 
  17   3   4      241.05      248.90      7.09 o 
  18   3   4      434.68      420.30      9.02 o 
  19   3   4      238.55      262.06      7.83 o 
  20   3   4      402.04      415.05     10.57 o 
  21   3   4       62.49       62.83      5.56 o 
  22   3   4      405.75      383.43      9.62 o 
  23   3   4      822.16      825.22     13.22 o 
  24   3   4       17.67       33.20      5.28 o 
  25   3   4      169.38      184.96      7.19 o 
  26   3   4      251.51      264.54      8.46 o 
  27   3   4       25.79       23.30      5.28 o 
  28   3   4      144.10      168.02      6.93 o 
  29   3   4       48.85       50.80      5.56 o 
  30   3   4      990.76      845.65     21.19 o 
  31   3   4       17.46       35.60      7.67 o 
  32   3   4      369.21      381.83     34.44 o 
  33   3   4        4.72        1.53      9.02 o 
  34   3   4       41.69       56.66     15.21 o 
  35   3   4       87.82       85.85     11.23 o 
  36   3   4       90.44      120.00     12.06 o 
  37   3   4       30.19       17.40      9.91 o 
  38   3   4       65.89       63.30     10.91 o 
  39   3   4        0.09       12.33     11.18 o 
  40   3   4        4.35       17.86     11.52 o 
  41   3   4        0.27        5.40     14.63 o 
 -43   4   4       10.17       12.97     20.62 o 
 -42   4   4       44.78       63.17     19.23 o 
 -41   4   4       50.97       72.53     10.91 o 
 -40   4   4       22.47       25.63      9.84 o 
 -39   4   4        0.54      -10.46     10.46 o 
 -38   4   4        0.45        2.38      9.43 o 
 -37   4   4        0.02       -1.10      9.22 o 
 -36   4   4       31.76       43.09     10.53 o 
 -35   4   4       16.02       26.82      9.89 o 
 -34   4   4      131.43      124.41     18.57 o 
 -33   4   4      173.49      178.34     13.45 o 
 -32   4   4       47.02       50.17     10.16 o 
 -31   4   4      196.42      199.08     13.79 o 
 -30   4   4        2.69       14.24      9.18 o 
 -29   4   4       29.13       34.74      9.92 o 
 -28   4   4      173.63      187.79     10.67 o 
 -27   4   4     1534.78     1438.19     27.01 o 
 -26   4   4      236.04      275.46     10.58 o 
 -25   4   4     1420.90     1430.27     23.20 o 
 -24   4   4      222.00      248.63      9.75 o 
 -23   4   4      253.17      332.51     10.75 o 
 -22   4   4        3.38        3.31      5.50 o 
 -21   4   4       75.07       65.93      6.57 o 
 -20   4   4        0.10       -4.11      6.01 o 
 -19   4   4        3.22        5.14      5.21 o 
 -18   4   4      101.89       63.08      6.35 o 
 -17   4   4      117.80      139.92      7.38 o 
 -16   4   4       96.49      146.07      5.30 o 
 -15   4   4     3753.65     3988.19     42.16 o 
 -14   4   4       66.66      100.31      7.34 o 
 -13   4   4     1217.87     1277.67     17.46 o 
 -12   4   4       38.55       32.92      3.87 o 
 -11   4   4      836.56      903.57     15.11 o 
 -10   4   4       16.33       18.40      4.17 o 
  -9   4   4      589.48      593.14     12.09 o 
  -8   4   4        4.35       11.40      3.91 o 
  -7   4   4     1250.75     1268.82     20.59 o 
  -6   4   4     1069.36     1144.00     19.13 o 
  -5   4   4      293.68      309.20      7.49 o 
  -4   4   4       68.73       64.98      2.61 o 
  -3   4   4      465.85      434.63      9.34 o 
  -2   4   4       55.54       48.06      4.29 o 
  -1   4   4      388.70      408.20      8.10 o 
   0   4   4      424.53      379.67      9.55 o 
   1   4   4        8.11        6.07      3.30 o 
   2   4   4      379.81      327.83      7.70 o 
   3   4   4     3294.18     3052.65     32.24 o 
   4   4   4     2486.91     2448.61     26.74 o 
   5   4   4       18.71       20.80      3.46 o 
   6   4   4      547.90      572.76      9.36 o 
   7   4   4        0.27       -1.29      3.18 o 
   8   4   4      486.00      506.68      8.67 o 
   9   4   4     1102.31     1132.18     16.38 o 
  10   4   4       28.35       42.08      4.70 o 
  11   4   4     1143.50     1200.93     17.26 o 
  12   4   4     1152.08     1109.93     16.60 o 
  13   4   4       42.88       37.52      5.04 o 
  14   4   4        7.98        2.80      4.49 o 
  15   4   4        8.79       10.89      3.10 o 
  16   4   4      192.35      185.76      6.23 o 
  17   4   4      398.33      384.40      8.63 o 
  18   4   4       96.10       73.54      5.17 o 
  19   4   4       39.69       37.71      4.79 o 
  20   4   4       56.17       83.09      5.38 o 
  21   4   4      466.35      472.23      9.81 o 
  22   4   4      171.14      202.14      7.82 o 
  23   4   4        1.28       12.89      5.31 o 
  24   4   4     1238.31     1128.01     15.39 o 
  25   4   4       33.42       31.72      7.31 o 
  26   4   4        8.32        5.82      7.02 o 
  27   4   4        5.20        6.96      7.86 o 
  28   4   4      681.17      669.27     17.73 o 
  29   4   4       43.40       58.23      9.07 o 
  30   4   4       58.11       61.56     13.49 o 
  31   4   4       68.09       84.06     14.53 o 
  32   4   4        0.66        0.17     11.14 o 
  33   4   4       44.83       62.63     15.03 o 
  34   4   4        0.72       23.27     13.99 o 
  35   4   4        0.06        3.48     13.92 o 
  36   4   4       11.91       -2.43     19.00 o 
  37   4   4        0.33       28.02     14.58 o 
  38   4   4       46.66       49.14     15.44 o 
  39   4   4        0.76       22.57     15.14 o 
  40   4   4      106.24      144.80     18.64 o 
 -42   5   4       73.11       86.26     12.56 o 
 -41   5   4        3.30       13.69     10.56 o 
 -40   5   4        7.20       19.55     11.83 o 
 -39   5   4        1.21        0.71     12.06 o 
 -38   5   4      225.03      220.33     20.21 o 
 -37   5   4       16.97       31.54     16.76 o 
 -36   5   4      195.53      191.71     18.38 o 
 -35   5   4       29.39       31.21     10.85 o 
 -34   5   4      164.14      172.75     14.13 o 
 -33   5   4       24.41       19.62     10.05 o 
 -32   5   4      183.82      202.26     14.62 o 
 -31   5   4      413.99      411.48     23.98 o 
 -30   5   4      433.58      437.05     18.95 o 
 -29   5   4        4.57        1.42      7.75 o 
 -28   5   4       16.11       13.27      8.13 o 
 -27   5   4      125.45      130.42     12.74 o 
 -26   5   4      371.36      356.15     13.05 o 
 -25   5   4     2186.02     2107.64     34.35 o 
 -24   5   4      381.36      445.43     13.47 o 
 -23   5   4     1585.58     1645.79     26.28 o 
 -22   5   4       76.26       71.97      7.50 o 
 -21   5   4       65.63       66.83      7.25 o 
 -20   5   4       43.94       44.99      6.48 o 
 -19   5   4     1116.76     1033.53     29.29 o 
 -18   5   4      168.10      188.89      9.91 o 
 -17   5   4      339.22      393.89     12.88 o 
 -16   5   4       60.37       54.93      7.14 o 
 -15   5   4       29.11       20.17      5.11 o 
 -14   5   4        0.10        5.63      5.72 o 
 -13   5   4     1327.74     1388.48     21.01 o 
 -12   5   4      505.35      509.83     11.10 o 
 -11   5   4      226.37      202.20      8.26 o 
 -10   5   4       90.04       96.33      5.92 o 
  -9   5   4      580.44      613.65     13.09 o 
  -8   5   4      101.02       92.90      6.94 o 
  -7   5   4      771.36      905.08     15.22 o 
  -6   5   4      121.35      132.62      9.06 o 
  -5   5   4      180.40      217.95     10.38 o 
  -4   5   4     1070.17     1186.81     14.81 o 
  -3   5   4       62.63      113.77      5.35 o 
  -2   5   4     1101.26     1067.31     14.57 o 
  -1   5   4        1.73        3.33      3.06 o 
   0   5   4      184.79      249.69      6.56 o 
   1   5   4     1452.35     1479.48     19.12 o 
   2   5   4      415.51      465.68      9.02 o 
   3   5   4      781.26      630.95     10.72 o 
   4   5   4      350.92      299.37      7.31 o 
   5   5   4      462.55      487.11     10.72 o 
   6   5   4      167.22      216.13      6.39 o 
   7   5   4      497.93      543.83     10.16 o 
   8   5   4       45.80       39.82      4.45 o 
   9   5   4      793.25      865.33     13.76 o 
  10   5   4     1555.48     1511.63     20.38 o 
  11   5   4       72.25       71.87      5.36 o 
  12   5   4      352.67      355.01      9.06 o 
  13   5   4       22.28       36.92      5.09 o 
  14   5   4      880.02      916.92     13.01 o 
  15   5   4      136.91      131.66      6.39 o 
  16   5   4      168.17      169.15      6.12 o 
  17   5   4      222.93      193.62      6.47 o 
  18   5   4        8.11        8.01      3.59 o 
  19   5   4      271.64      281.03      7.80 o 
  20   5   4      588.58      659.78     18.15 o 
  21   5   4      485.00      506.98     12.91 o 
  22   5   4     1427.74     1298.15     20.96 o 
  23   5   4       62.76       77.02      7.64 o 
  24   5   4       46.33       40.52      7.72 o 
  25   5   4       18.50       32.56      9.23 o 
  26   5   4      457.32      456.57     27.67 o 
  27   5   4       33.09       15.27     10.97 o 
  28   5   4       12.09        7.54     10.71 o 
  29   5   4       38.40       29.65     11.24 o 
  30   5   4       80.01       73.19     13.05 o 
  31   5   4       67.77       64.75     12.59 o 
  32   5   4        3.14       -0.13     11.50 o 
  33   5   4       79.57       79.69     13.12 o 
  34   5   4        2.57      -12.52     12.52 o 
  35   5   4       47.36       60.99     14.91 o 
  36   5   4       14.15       44.66     16.56 o 
  37   5   4        1.72        9.88     14.48 o 
  38   5   4        5.77        9.22     19.58 o 
  39   5   4       75.03       93.89     21.08 o 
 -41   6   4        4.95        6.95     22.01 o 
 -40   6   4      116.29      111.20     25.25 o 
 -39   6   4        0.11       41.24     22.94 o 
 -38   6   4      219.90      260.86     31.28 o 
 -37   6   4        9.41       21.55     20.62 o 
 -36   6   4       34.49       34.03     13.06 o 
 -35   6   4        4.01       13.91     10.77 o 
 -34   6   4       50.03       57.02     16.77 o 
 -33   6   4        8.44        9.96     10.43 o 
 -32   6   4       22.33       27.91     12.20 o 
 -31   6   4       24.85        5.39      8.97 o 
 -30   6   4        0.04        2.75      8.56 o 
 -29   6   4      112.44      114.71     13.81 o 
 -28   6   4       30.01       18.28      9.19 o 
 -27   6   4       65.55       68.02     10.50 o 
 -26   6   4      255.98      245.26     13.25 o 
 -25   6   4      216.31      197.13     12.32 o 
 -24   6   4      185.46      169.57     18.37 o 
 -23   6   4       65.81       77.51      9.45 o 
 -22   6   4        0.46        4.12      4.13 o 
 -21   6   4      341.33      340.32     13.15 o 
 -20   6   4      207.77      212.44      9.81 o 
 -19   6   4       47.47       42.95      6.77 o 
 -18   6   4       16.48       12.00      6.01 o 
 -17   6   4       62.62       54.72      6.72 o 
 -16   6   4        0.60        2.47      5.49 o 
 -15   6   4      379.16      332.50     12.02 o 
 -14   6   4        4.27        6.17      6.14 o 
 -13   6   4      363.99      362.10     11.96 o 
 -12   6   4       45.91       43.31      7.61 o 
 -11   6   4      379.95      376.22     15.75 o 
 -10   6   4       66.58       61.92      5.24 o 
  -9   6   4      519.76      521.70     11.30 o 
  -8   6   4        1.41        8.23      4.29 o 
  -7   6   4     1211.64     1298.89     19.92 o 
  -6   6   4        1.75       -0.57      4.04 o 
  -5   6   4      257.44      315.34      8.89 o 
  -4   6   4       46.45       74.84      4.89 o 
  -3   6   4      342.13      344.83      7.40 o 
  -2   6   4      433.92      315.45      8.18 o 
  -1   6   4      239.76      302.68      9.67 o 
   0   6   4       60.13       49.68      3.84 o 
   1   6   4      968.66      957.78     13.81 o 
   2   6   4     2756.46     2754.39     31.85 o 
   3   6   4     1474.81     1519.23     23.07 o 
   4   6   4        0.50       -3.24      4.09 o 
   5   6   4        0.31        7.22      4.45 o 
   6   6   4      166.56      190.90      7.35 o 
   7   6   4       69.40       76.66      6.30 o 
   8   6   4        0.10       -1.61      3.69 o 
   9   6   4       13.50       12.65      4.24 o 
  10   6   4      248.86      224.20      7.25 o 
  11   6   4      157.23      178.33      8.16 o 
  12   6   4        2.71        4.57      4.36 o 
  13   6   4       56.37       55.29      4.21 o 
  14   6   4       16.07       16.67      3.53 o 
  15   6   4        0.34        1.75      3.52 o 
  16   6   4        9.17       23.39      5.68 o 
  17   6   4       35.98       42.76      6.39 o 
  18   6   4      489.47      472.65     13.86 o 
  19   6   4      690.04      724.41     16.03 o 
  20   6   4      971.34      931.69     20.31 o 
  21   6   4        9.84       10.74      7.84 o 
  22   6   4      158.80      136.12     11.43 o 
  23   6   4       46.04       55.67      9.59 o 
  24   6   4       78.13       56.39     11.63 o 
  25   6   4        5.07       -0.34     10.74 o 
  26   6   4       31.37       18.92     11.18 o 
  27   6   4       12.80       23.38     11.18 o 
  28   6   4       54.65       55.34     12.08 o 
  29   6   4        9.96        4.62     11.10 o 
  30   6   4       33.13       18.52     11.85 o 
  31   6   4       12.57        6.70     11.67 o 
  32   6   4      127.40      127.33     14.37 o 
  33   6   4        6.27       21.51     12.72 o 
  34   6   4       99.53      102.13     17.48 o 
  35   6   4        9.35       11.06     12.79 o 
  36   6   4        9.93       38.72     16.10 o 
  37   6   4       49.75       77.75     19.46 o 
  38   6   4       34.50       51.52     16.10 o 
 -39   7   4       26.08        9.73     21.31 o 
 -38   7   4        0.97       11.58     21.78 o 
 -37   7   4        7.74      -17.84     19.23 o 
 -36   7   4        0.29       20.85     20.62 o 
 -35   7   4       17.27       29.42     20.39 o 
 -34   7   4       11.04        9.96     19.23 o 
 -33   7   4        3.34       27.34     18.77 o 
 -32   7   4       45.54       73.89     16.80 o 
 -31   7   4        0.00      -13.01     13.24 o 
 -30   7   4       35.08       17.01     14.25 o 
 -29   7   4       40.00       64.97     15.44 o 
 -28   7   4       46.90       42.07     14.80 o 
 -27   7   4      109.24       98.33     16.30 o 
 -26   7   4        3.14        5.33     10.92 o 
 -25   7   4      134.80      136.16     15.82 o 
 -24   7   4      100.66       97.34     10.72 o 
 -23   7   4      775.67      821.73     22.71 o 
 -22   7   4      484.75      511.19     15.96 o 
 -21   7   4      100.83      131.03      9.46 o 
 -20   7   4      157.75      192.22     10.07 o 
 -19   7   4       33.32       26.20      7.06 o 
 -18   7   4        3.28        4.40      6.26 o 
 -17   7   4      174.21      193.10     10.90 o 
 -16   7   4       21.12       25.95      7.45 o 
 -15   7   4      247.40      235.42     11.94 o 
 -14   7   4        1.89        2.32      4.61 o 
 -13   7   4       30.86       30.10      6.93 o 
 -12   7   4      230.62      236.60     13.21 o 
 -11   7   4      311.97      360.76     12.39 o 
 -10   7   4      704.81      708.17     16.35 o 
  -9   7   4       93.87       83.17      7.45 o 
  -8   7   4      257.91      229.33      9.88 o 
  -7   7   4        0.26       -3.26      5.41 o 
  -6   7   4        1.47        0.79      4.43 o 
  -5   7   4       41.69       39.94      5.07 o 
  -4   7   4      240.18      228.29      5.71 o 
  -3   7   4       16.59       14.02      4.26 o 
  -2   7   4      234.80      252.29      7.49 o 
  -1   7   4      877.12      690.14     12.28 o 
   0   7   4      107.91       92.13      6.72 o 
   1   7   4       99.46       73.83      4.67 o 
   2   7   4       64.21       70.93      5.20 o 
   3   7   4      106.47       81.60      5.53 o 
   4   7   4      123.68      128.75      6.43 o 
   5   7   4       23.19       32.91      5.02 o 
   6   7   4       31.34       28.08      5.12 o 
   7   7   4      157.38      172.09      7.41 o 
   8   7   4       16.31       17.74      4.87 o 
   9   7   4       15.76       10.30      4.99 o 
  10   7   4       37.45       30.05      4.87 o 
  11   7   4        4.69        7.30      3.83 o 
  12   7   4      129.01      133.36      6.88 o 
  13   7   4       49.92       59.90      5.83 o 
  14   7   4      715.77      768.42     15.71 o 
  15   7   4      401.22      420.65     11.20 o 
  16   7   4     1126.96     1129.46     22.50 o 
  17   7   4      153.32      177.99     12.29 o 
  18   7   4       28.72       23.03      8.14 o 
  19   7   4      101.06      119.78     10.39 o 
  20   7   4        0.24        7.84      8.47 o 
  21   7   4        0.64       -1.14     12.24 o 
  22   7   4       48.88       57.46      9.60 o 
  23   7   4       51.28       49.92     11.52 o 
  24   7   4      213.85      195.09     14.23 o 
  25   7   4       16.83       25.18     10.82 o 
  26   7   4      146.61      136.33     13.56 o 
  27   7   4        8.66       11.85     18.36 o 
  28   7   4       54.10       41.17     12.25 o 
  29   7   4        2.62      -11.02     11.02 o 
  30   7   4        2.17        7.15     11.39 o 
  31   7   4        0.03       -6.68     11.29 o 
  32   7   4        1.62       11.52     20.52 o 
  33   7   4       22.64       10.60     12.26 o 
  34   7   4       79.64      110.15     19.57 o 
  35   7   4       12.99       15.38     20.28 o 
  36   7   4      190.29      260.78     17.72 o 
 -38   8   4      186.19      227.27     31.51 o 
 -37   8   4        0.04        3.48     21.55 o 
 -36   8   4        0.00        4.63     20.62 o 
 -35   8   4       31.45       48.65     22.70 o 
 -34   8   4       38.02       38.92     21.31 o 
 -33   8   4       30.62       32.37     15.97 o 
 -32   8   4        1.07       -7.68     14.19 o 
 -31   8   4       58.61       65.70     16.76 o 
 -30   8   4        6.49       -2.71     14.40 o 
 -29   8   4        1.85       -6.82     13.93 o 
 -28   8   4       48.49       37.91     15.47 o 
 -27   8   4        0.04      -10.69     13.80 o 
 -26   8   4       60.44       22.11     14.74 o 
 -25   8   4       20.12       35.10     17.26 o 
 -24   8   4      107.66      103.24     16.92 o 
 -23   8   4      389.88      361.28     22.45 o 
 -22   8   4      162.86      225.67     19.43 o 
 -21   8   4     2637.92     2670.84     91.86 o 
 -20   8   4        4.02       46.72      9.48 o 
 -19   8   4      895.66      972.28     34.68 o 
 -18   8   4        6.32        3.81      9.33 o 
 -17   8   4       18.01       18.77      8.73 o 
 -16   8   4       15.22        6.22      6.55 o 
 -15   8   4        5.20       -7.04      7.04 o 
 -14   8   4       20.60       23.26      7.51 o 
 -13   8   4      211.32      231.75     11.97 o 
 -12   8   4       97.40       89.10      8.55 o 
 -11   8   4       72.45       76.69      8.09 o 
 -10   8   4      113.47      127.23      8.87 o 
  -9   8   4       58.62       66.43      7.53 o 
  -8   8   4      397.72      405.88     12.67 o 
  -7   8   4       49.06       63.17      7.16 o 
  -6   8   4     1099.38     1059.40     31.90 o 
  -5   8   4        6.79       25.48      6.10 o 
  -4   8   4      213.52      234.25      6.51 o 
  -3   8   4      171.32      141.42      5.50 o 
  -2   8   4      100.62       91.26      6.18 o 
  -1   8   4       28.69       28.40      5.81 o 
   0   8   4       87.01      106.67      7.26 o 
   1   8   4        3.75       20.66      5.87 o 
   2   8   4       51.76       44.37      3.74 o 
   3   8   4      167.93      215.88      8.63 o 
   4   8   4        4.98        5.62      4.52 o 
   5   8   4      590.06      559.85     11.93 o 
   6   8   4      129.37      159.88      7.09 o 
   7   8   4        9.31       14.06      4.98 o 
   8   8   4      210.46      213.85      7.83 o 
   9   8   4       53.79       63.49      9.29 o 
  10   8   4        0.48       -2.87      5.41 o 
  11   8   4        7.97        7.13      5.75 o 
  12   8   4        9.83       16.79      6.23 o 
  13   8   4       10.15        3.56      5.29 o 
  14   8   4        4.39        9.15      8.07 o 
  15   8   4       91.81       87.21      8.22 o 
  16   8   4      348.05      350.52     14.58 o 
  17   8   4      197.41      221.95     16.95 o 
  18   8   4     1572.92     1473.82     35.78 o 
  19   8   4       20.45       32.89      8.78 o 
  20   8   4      290.85      316.70     13.62 o 
  21   8   4       36.02       25.27      8.50 o 
  22   8   4       54.72       75.71      9.90 o 
  23   8   4        0.01       -2.84     11.21 o 
  24   8   4       17.37       15.74     10.73 o 
  25   8   4        0.71      -10.22     10.22 o 
  26   8   4       74.38       73.95     12.29 o 
  27   8   4        1.97      -13.44     13.44 o 
  28   8   4       14.75        5.84     11.78 o 
  29   8   4        4.71        9.48     11.90 o 
  30   8   4        3.94        1.99     20.34 o 
  31   8   4        2.36        2.32     13.38 o 
  32   8   4       57.94       84.33     13.87 o 
  33   8   4        5.06        3.46     11.93 o 
  34   8   4       55.33       82.38     14.14 o 
  35   8   4       49.27       59.89     17.39 o 
 -35   9   4        0.02       28.26     22.01 o 
 -34   9   4        0.77       -7.43     19.00 o 
 -33   9   4        0.04       28.13     16.36 o 
 -32   9   4        9.79        0.86     15.42 o 
 -31   9   4       27.98       18.10     23.05 o 
 -30   9   4       75.62       90.87     17.81 o 
 -29   9   4       19.96        2.84     27.11 o 
 -28   9   4       27.41       44.27     16.53 o 
 -27   9   4       49.34       74.24     18.19 o 
 -26   9   4        3.33       12.14     26.18 o 
 -25   9   4       59.22       53.80     15.43 o 
 -24   9   4       41.93       53.76     27.22 o 
 -23   9   4        9.63       12.43     23.51 o 
 -22   9   4      146.35      164.36     32.09 o 
 -21   9   4        0.71        5.57     14.60 o 
 -20   9   4       24.64       46.76     14.70 o 
 -19   9   4      246.55      236.77     15.84 o 
 -18   9   4       20.79        3.34     10.22 o 
 -17   9   4      107.30      112.95     13.00 o 
 -16   9   4       42.44       52.91     12.27 o 
 -15   9   4       23.95       25.83     10.37 o 
 -14   9   4        0.98        0.48      9.94 o 
 -13   9   4      352.61      376.20     17.43 o 
 -12   9   4       45.18       40.80      9.22 o 
 -11   9   4       45.34       61.34      9.14 o 
 -10   9   4       15.66       11.98      7.64 o 
  -9   9   4       10.82       15.43      6.71 o 
  -8   9   4       51.31       61.55      7.40 o 
  -7   9   4      163.80      176.61     11.18 o 
  -6   9   4      594.23      578.58     13.88 o 
  -5   9   4       77.41       75.09      9.46 o 
  -4   9   4       54.32       52.29      6.40 o 
  -3   9   4       25.59       15.39      6.06 o 
  -2   9   4      126.88      168.63      9.33 o 
  -1   9   4      201.81      220.62     13.77 o 
   0   9   4       62.89       57.63      6.19 o 
   1   9   4       17.65        3.38      5.76 o 
   2   9   4      135.72      137.79      8.22 o 
   3   9   4       99.13      126.39      9.42 o 
   4   9   4       25.12       30.03      4.49 o 
   5   9   4        2.11        1.20      4.20 o 
   6   9   4        3.18        2.39      4.90 o 
   7   9   4        7.15       -5.30      8.13 o 
   8   9   4       14.54       12.36      5.85 o 
   9   9   4        9.30       15.16      6.02 o 
  10   9   4      103.21      104.33     11.97 o 
  11   9   4       19.81       19.26      8.02 o 
  12   9   4        0.64        2.23      8.79 o 
  13   9   4      534.86      536.04     19.40 o 
  14   9   4       51.15       62.24     10.61 o 
  15   9   4       95.25       90.00     11.61 o 
  16   9   4      218.74      226.89     14.32 o 
  17   9   4       21.94       16.75     10.24 o 
  18   9   4        3.39       20.81     10.08 o 
  19   9   4       12.79       -8.94      8.94 o 
  20   9   4       14.06        0.53     14.40 o 
  21   9   4       37.25       52.42      9.26 o 
  22   9   4       12.48        0.24      9.80 o 
  23   9   4        1.23       -8.90      9.93 o 
  24   9   4        8.99       14.39     10.60 o 
  25   9   4        2.41       -8.00     10.47 o 
  26   9   4       28.77       16.81     11.14 o 
  27   9   4        2.58      -10.70     10.70 o 
  28   9   4       13.06       12.45     11.73 o 
  29   9   4        5.96        0.18     23.44 o 
  30   9   4        6.29        9.88     11.87 o 
  31   9   4        0.53      -12.71     17.61 o 
  32   9   4       17.02       26.24     21.31 o 
  33   9   4        3.55       11.35     16.97 o 
 -33  10   4        3.88       21.24     16.80 o 
 -32  10   4       15.05       14.23     16.83 o 
 -31  10   4        8.51       38.81     17.19 o 
 -30  10   4        0.33       10.96     16.32 o 
 -29  10   4        0.69        2.45     15.17 o 
 -28  10   4        1.67        3.56     15.32 o 
 -27  10   4        2.98        6.31     14.98 o 
 -26  10   4        2.82        1.08     26.64 o 
 -25  10   4       52.53       42.95     30.12 o 
 -24  10   4       15.84        3.43     14.33 o 
 -23  10   4       43.86       22.92     15.05 o 
 -22  10   4       11.58       -4.91     13.50 o 
 -21  10   4       81.00       66.85     15.32 o 
 -20  10   4        1.64      -12.69     12.69 o 
 -19  10   4        0.05      -11.84     11.84 o 
 -18  10   4       12.67       15.70     10.77 o 
 -17  10   4       54.44       56.99     11.29 o 
 -16  10   4       27.72       14.64      9.46 o 
 -15  10   4       22.24       36.75     12.69 o 
 -14  10   4       70.93       74.52     10.57 o 
 -13  10   4        0.01       -8.38      8.38 o 
 -12  10   4        3.47        2.39      8.37 o 
 -11  10   4        0.25      -16.33     16.33 o 
 -10  10   4        3.16       -4.93     12.40 o 
  -9  10   4       22.28       -1.07     16.68 o 
  -8  10   4       50.84       48.13     31.97 o 
  -7  10   4      190.78      198.29     26.53 o 
  -6  10   4       38.40       29.32     12.93 o 
  -5  10   4      124.16      113.83      8.27 o 
  -4  10   4       19.51       26.36      7.13 o 
  -3  10   4        0.13       -1.05      6.79 o 
  -2  10   4      118.75      115.81      9.18 o 
  -1  10   4      104.84      110.75      9.04 o 
   0  10   4      109.22      108.09      9.03 o 
   1  10   4       30.40       44.03      6.73 o 
   2  10   4        0.07       -3.63      6.58 o 
   3  10   4        8.18        3.14      5.73 o 
   4  10   4       18.60       25.36      8.33 o 
   5  10   4       41.18       52.11     11.40 o 
   6  10   4        1.02       -1.01      5.01 o 
   7  10   4        5.45        0.86      5.97 o 
   8  10   4       82.86       61.03      7.74 o 
   9  10   4       17.53       25.89     12.98 o 
  10  10   4      369.33      412.65     16.50 o 
  11  10   4      305.35      292.81     14.59 o 
  12  10   4      211.00      196.78     16.18 o 
  13  10   4      100.14      100.97     11.54 o 
  14  10   4       47.05       34.93     10.34 o 
  15  10   4      134.62      133.19     12.46 o 
  16  10   4       10.04       15.45      9.83 o 
  17  10   4       95.95      110.40     12.42 o 
  18  10   4      121.90      120.35     12.92 o 
  19  10   4       12.51       12.91     10.49 o 
  20  10   4        9.90        6.24     10.71 o 
  21  10   4       19.93       26.12     19.04 o 
  22  10   4       68.84       88.75     25.72 o 
  23  10   4       11.21      -15.08     15.08 o 
  24  10   4        7.01       -0.98     16.03 o 
  25  10   4       22.77       11.66     15.60 o 
  26  10   4        7.73      -24.56     24.56 o 
  27  10   4       13.13       20.85     27.80 o 
  28  10   4        0.20      -25.25     25.25 o 
  29  10   4        2.09      -14.83     26.64 o 
  30  10   4        0.06      -27.11     27.11 o 
 -30  11   4        0.24      -16.67     23.17 o 
 -29  11   4        0.12       -1.32     15.26 o 
 -28  11   4       67.50       69.44     17.66 o 
 -27  11   4        3.96       28.40     15.82 o 
 -26  11   4      101.69      125.98     29.89 o 
 -25  11   4       13.26       24.24     15.33 o 
 -24  11   4      100.19      125.57     18.25 o 
 -23  11   4        8.68        2.02     17.26 o 
 -22  11   4       92.94       92.13     29.31 o 
 -21  11   4        3.25        1.78     23.17 o 
 -20  11   4        7.94       10.14     13.37 o 
 -19  11   4      259.68      262.71     35.68 o 
 -18  11   4        0.68       41.47     26.41 o 
 -17  11   4      368.52      377.91     29.42 o 
 -16  11   4        0.63       -2.82     13.65 o 
 -15  11   4      196.17      190.42     19.69 o 
 -14  11   4        2.41       -8.18     12.90 o 
 -13  11   4        6.95       -2.40     13.55 o 
 -12  11   4       21.51       -2.87     26.18 o 
 -11  11   4        8.66       -6.44     12.22 o 
 -10  11   4      138.74      128.64     19.46 o 
  -9  11   4       33.94       43.79     13.72 o 
  -8  11   4      275.64      280.16     19.61 o 
  -7  11   4      137.09      166.36     16.67 o 
  -6  11   4       13.93       21.48     12.07 o 
  -5  11   4      143.81      137.07     28.38 o 
  -4  11   4       42.04       38.27      8.17 o 
  -3  11   4        5.83       -7.12      7.12 o 
  -2  11   4        0.20       -7.10      7.10 o 
  -1  11   4       29.39       33.35      7.91 o 
   0  11   4       16.75       -4.31      7.01 o 
   1  11   4       58.27       50.33      7.79 o 
   2  11   4        4.79      -10.23     15.29 o 
   3  11   4       12.14       -0.52     11.99 o 
   4  11   4        0.11        9.51     16.91 o 
   5  11   4        0.22        3.65     11.99 o 
   6  11   4       18.81       -1.42     12.79 o 
   7  11   4        0.17       -1.03     13.57 o 
   8  11   4       56.73       29.55     13.89 o 
   9  11   4        7.12        0.38      9.96 o 
  10  11   4        3.44       -5.47      7.44 o 
  11  11   4      133.82      149.36     11.73 o 
  12  11   4       13.87       22.03      9.33 o 
  13  11   4       64.60       46.10     13.38 o 
  14  11   4       60.21       59.07     10.90 o 
  15  11   4       27.43       19.62     10.15 o 
  16  11   4        6.66        2.15      9.56 o 
  17  11   4       15.73        2.19     10.62 o 
  18  11   4      100.77       67.40     12.17 o 
  19  11   4       29.32       39.44     17.21 o 
  20  11   4      264.34      247.60     16.42 o 
  21  11   4       46.46       65.67     13.04 o 
  22  11   4      185.14      151.06     25.60 o 
  23  11   4       23.78       44.25     27.57 o 
  24  11   4       61.84       42.40     28.50 o 
  25  11   4        1.11      -25.48     25.48 o 
  26  11   4        4.73      -17.61     26.64 o 
  27  11   4        0.85      -27.11     27.11 o 
 -27  12   4        3.70       44.71     32.20 o 
 -26  12   4       11.62        5.79     30.81 o 
 -25  12   4        0.00       41.24     31.51 o 
 -24  12   4        1.15      -15.29     28.50 o 
 -23  12   4        0.11        6.72     29.89 o 
 -22  12   4        0.64       -5.10     28.50 o 
 -21  12   4       49.73       73.67     31.28 o 
 -20  12   4        0.63       10.66     28.50 o 
 -19  12   4       41.75        7.41     28.96 o 
 -18  12   4       11.97       67.42     28.96 o 
 -17  12   4       20.15       22.30     15.57 o 
 -16  12   4        0.35       13.96     26.64 o 
 -15  12   4       76.48       51.94     28.26 o 
 -14  12   4       33.61       38.97     15.82 o 
 -13  12   4      100.08      150.06     18.56 o 
 -12  12   4      103.07      119.75     17.31 o 
 -11  12   4       10.94       25.22     14.17 o 
 -10  12   4        2.43       -5.57     12.66 o 
  -9  12   4       37.82       60.16     14.70 o 
  -8  12   4        3.17       15.09     17.95 o 
  -7  12   4       46.61       52.27     13.68 o 
  -6  12   4        2.37        6.56     11.19 o 
  -5  12   4       41.76       33.64     12.28 o 
  -4  12   4       32.52       20.10     12.57 o 
  -3  12   4        2.93       17.54      7.61 o 
  -2  12   4      200.06      186.91     11.09 o 
  -1  12   4       33.50       35.48     18.65 o 
   0  12   4       95.88       85.84     32.90 o 
   1  12   4       50.18       30.26     13.46 o 
   2  12   4       32.06       42.39     13.54 o 
   3  12   4        0.37        4.44     20.16 o 
   4  12   4        0.57       20.02     14.19 o 
   5  12   4       35.39       28.28     14.58 o 
   6  12   4       17.48        5.30     14.08 o 
   7  12   4        0.39        5.20     14.38 o 
   8  12   4        2.36       -3.81     14.55 o 
   9  12   4      226.51      244.33     19.89 o 
  10  12   4        0.29      -14.06     14.06 o 
  11  12   4      141.07      128.25     12.37 o 
  12  12   4       65.18       58.56     12.55 o 
  13  12   4       62.49       53.44     10.19 o 
  14  12   4       12.27        5.85      9.25 o 
  15  12   4       16.25       33.59     10.37 o 
  16  12   4       22.94       18.71     10.34 o 
  17  12   4       99.77       78.18     12.19 o 
  18  12   4      151.06      114.07     18.54 o 
  19  12   4       58.56       65.02     17.56 o 
  20  12   4       78.04       61.63     14.87 o 
  21  12   4        6.41        7.78     13.01 o 
  22  12   4        4.78       -0.81     13.05 o 
  23  12   4       10.40      -25.02     25.02 o 
  24  12   4        1.29      -15.99     26.87 o 
 -22  13   4        1.78      -29.19     29.19 o 
 -21  13   4       18.86       41.01     31.04 o 
 -20  13   4        0.87        5.33     28.26 o 
 -19  13   4      136.83      140.39     35.45 o 
 -18  13   4        0.03        7.18     27.57 o 
 -17  13   4       18.99       31.68     18.19 o 
 -16  13   4        1.12       12.08     15.19 o 
 -15  13   4        0.00       -0.75     14.28 o 
 -14  13   4        1.81       -1.97     14.70 o 
 -13  13   4        4.00       15.47     14.30 o 
 -12  13   4        2.96       -8.84     12.87 o 
 -11  13   4        7.14        4.34     37.88 o 
 -10  13   4       21.68       28.30     13.03 o 
  -9  13   4        4.37       -9.23     11.22 o 
  -8  13   4      109.24      107.91     14.64 o 
  -7  13   4        1.43        8.78     13.67 o 
  -6  13   4       28.69       11.58     26.18 o 
  -5  13   4       11.08       78.30     28.26 o 
  -4  13   4        3.04       38.92     26.64 o 
  -3  13   4       14.09       15.68     13.02 o 
  -2  13   4        1.82       -7.52     12.38 o 
  -1  13   4       59.57       67.65     14.73 o 
   0  13   4       27.59       20.60     13.78 o 
   1  13   4        0.29      -19.31     21.08 o 
   2  13   4       44.53       32.24     15.17 o 
   3  13   4       38.33       14.81     15.35 o 
   4  13   4       44.52       25.72     15.28 o 
   5  13   4       25.88       20.69     20.62 o 
   6  13   4       10.58       20.00     15.31 o 
   7  13   4       11.46      -11.67     19.81 o 
   8  13   4       18.24      -11.78     15.30 o 
   9  13   4        9.15      -13.06     15.32 o 
  10  13   4       11.40        5.40     15.72 o 
  11  13   4        9.85      -12.27     15.69 o 
  12  13   4        9.49       -0.68     15.81 o 
  13  13   4        1.28      -15.07     15.07 o 
  14  13   4       63.18       22.18     16.76 o 
  15  13   4       24.87        1.13     20.62 o 
  16  13   4        6.06        5.94      9.33 o 
  17  13   4       29.01       16.95     10.94 o 
  18  13   4        8.36        9.36     11.79 o 
  19  13   4       20.39       23.08     12.80 o 
 -16  14   4       14.18        6.06     14.30 o 
 -15  14   4      109.29      112.82     18.10 o 
 -14  14   4        0.23        2.26     13.73 o 
 -13  14   4      167.83      181.65     32.67 o 
 -12  14   4       36.38       41.70     30.81 o 
 -11  14   4        7.92       19.92     29.42 o 
 -10  14   4       50.35       45.87     30.12 o 
  -9  14   4       51.51        5.56     28.73 o 
  -8  14   4       26.70       25.72     28.73 o 
  -7  14   4       52.73       44.94     28.96 o 
  -6  14   4       11.89       28.50     28.26 o 
  -5  14   4        5.69       26.18     27.80 o 
  -4  14   4        1.63      -13.67     25.95 o 
  -3  14   4       29.57       27.11     26.87 o 
  -2  14   4       19.87        4.86     26.41 o 
  -1  14   4       33.17       13.40     14.52 o 
   0  14   4        4.36      -13.41     13.41 o 
   1  14   4        1.81      -14.06     14.06 o 
   2  14   4        9.60        5.58     15.31 o 
   3  14   4        0.26      -14.51     14.51 o 
   4  14   4       36.32       25.48     16.02 o 
   5  14   4        1.24        4.23     15.70 o 
   6  14   4        0.37       -3.97     14.92 o 
   7  14   4       25.65       -0.54     16.20 o 
   8  14   4        6.22        6.42     16.54 o 
   9  14   4       80.83       60.29     17.66 o 
  10  14   4        0.77      -16.22     16.22 o 
  11  14   4       32.90       28.01     16.86 o 
  12  14   4        3.99      -15.81     15.81 o 
  13  14   4       16.43       16.47     17.58 o 
 -43   1   5        4.80       13.18     12.91 o 
 -42   1   5        8.97       13.45     12.00 o 
 -41   1   5       44.22       34.86     16.68 o 
 -40   1   5        5.70        0.03     11.44 o 
 -39   1   5        1.65        3.05     10.92 o 
 -38   1   5        4.83       12.93     11.14 o 
 -37   1   5       41.07       35.65     13.32 o 
 -36   1   5        7.67       10.70     13.32 o 
 -35   1   5        4.68       -9.50      9.93 o 
 -34   1   5      139.43      105.53     13.90 o 
 -33   1   5       11.68       16.68      4.79 o 
 -32   1   5      107.39       89.43      6.44 o 
 -31   1   5       16.52       38.86      5.94 o 
 -30   1   5      128.20      127.00      7.14 o 
 -29   1   5      125.47      149.92     10.12 o 
 -28   1   5      770.15      677.24     13.61 o 
 -27   1   5       49.78       56.94      5.88 o 
 -26   1   5      627.76      611.36     16.59 o 
 -25   1   5       99.09      100.35      6.09 o 
 -24   1   5       37.37       34.07      4.71 o 
 -23   1   5       59.21       59.45      4.84 o 
 -22   1   5      115.80      130.91      5.75 o 
 -21   1   5       36.06       28.24      4.28 o 
 -20   1   5      451.30      460.12     10.44 o 
 -19   1   5      175.95      175.71      5.08 o 
 -18   1   5        6.29       10.20      2.76 o 
 -17   1   5        0.35        3.84      2.71 o 
 -16   1   5      138.57      174.31      5.12 o 
 -15   1   5        3.80        4.51      3.05 o 
 -14   1   5      319.55      253.44      5.64 o 
 -13   1   5      386.78      428.30      7.32 o 
 -12   1   5        0.07       11.04      3.50 o 
 -11   1   5       10.14        7.93      2.92 o 
 -10   1   5       93.99       73.19      4.36 o 
  -9   1   5      767.95      762.52     10.53 o 
  -8   1   5      100.32      127.04      4.60 o 
  -7   1   5      583.43      700.20     10.55 o 
  -6   1   5       90.46       66.87      3.36 o 
  -5   1   5      449.67      534.34      8.85 o 
  -4   1   5       57.00       44.93      3.79 o 
  -3   1   5       13.33       15.52      3.58 o 
  -2   1   5       26.15       29.03      3.85 o 
  -1   1   5      904.49      969.86     13.36 o 
   0   1   5      186.15      196.97      5.96 o 
   1   1   5      637.76      632.71     10.35 o 
   2   1   5      556.39      568.21      9.85 o 
   3   1   5     1364.03     1435.63     18.77 o 
   4   1   5      160.01      190.96      6.57 o 
   5   1   5      256.78      280.85      7.80 o 
   6   1   5      115.25       88.13      5.77 o 
   7   1   5     1594.67     1486.62     20.18 o 
   8   1   5     1986.95     2032.55     24.20 o 
   9   1   5       82.33       65.84      5.00 o 
  10   1   5        6.48        1.76      4.13 o 
  11   1   5      213.09      222.44      9.04 o 
  12   1   5       60.63       51.69      4.83 o 
  13   1   5     1219.36     1171.49     17.64 o 
  14   1   5      323.02      293.34      8.86 o 
  15   1   5      248.49      291.37      9.11 o 
  16   1   5      316.55      337.17      9.02 o 
  17   1   5      179.88      202.33      7.55 o 
  18   1   5       21.00       22.92      5.44 o 
  19   1   5        9.63       15.78      4.59 o 
  20   1   5       16.83       20.63      4.79 o 
  21   1   5       17.07        4.44      4.61 o 
  22   1   5       52.91       62.72      5.64 o 
  23   1   5       87.46       75.31      6.45 o 
  24   1   5        8.14        2.77      5.24 o 
  25   1   5       94.86      108.47      8.40 o 
  26   1   5        5.64        3.81      6.23 o 
  27   1   5        0.29        5.42      6.10 o 
  28   1   5       69.02       70.82      8.03 o 
  29   1   5        0.00        2.10      6.52 o 
  30   1   5      230.77      208.65     10.14 o 
  31   1   5       68.84       75.88      8.43 o 
  32   1   5      192.79      211.06     12.12 o 
  33   1   5        5.61        0.79      6.95 o 
  34   1   5        0.41       -6.64      6.64 o 
  35   1   5        1.80        1.47      9.49 o 
  36   1   5        2.51       -0.34      6.84 o 
  37   1   5        0.45       -4.04      7.51 o 
  38   1   5       39.73       36.87     10.36 o 
  39   1   5        3.28        1.25      9.45 o 
 -43   2   5        2.28       31.26     15.64 o 
 -42   2   5        2.35       11.95     12.04 o 
 -41   2   5        1.89       18.34     12.39 o 
 -40   2   5        0.64       -0.33     11.11 o 
 -39   2   5        0.32       -3.21     14.02 o 
 -38   2   5      191.18      178.21      8.64 o 
 -37   2   5       98.54       91.79      7.42 o 
 -36   2   5       59.40       53.97      6.90 o 
 -35   2   5        0.22        8.62      6.16 o 
 -34   2   5      122.12      113.72      8.25 o 
 -33   2   5      141.40      139.99      8.90 o 
 -32   2   5      119.31      116.40      8.59 o 
 -31   2   5       12.39       17.36      6.61 o 
 -30   2   5      606.78      564.74     15.00 o 
 -29   2   5        0.36       12.64      6.41 o 
 -28   2   5      146.74      122.43      7.87 o 
 -27   2   5        0.26       -5.44      5.45 o 
 -26   2   5      129.43      113.70     11.97 o 
 -25   2   5     1082.14     1032.68     17.85 o 
 -24   2   5        1.46        1.90      5.10 o 
 -23   2   5      398.80      350.16      9.15 o 
 -22   2   5        9.62        7.10      4.50 o 
 -21   2   5       25.70       21.80      4.20 o 
 -20   2   5        2.72        3.62      3.79 o 
 -19   2   5      336.25      315.75      6.98 o 
 -18   2   5      429.77      416.00      7.90 o 
 -17   2   5      402.39      426.67      8.01 o 
 -16   2   5        0.00        1.14      3.16 o 
 -15   2   5      460.00      471.77      8.73 o 
 -14   2   5       26.83        9.38      3.96 o 
 -13   2   5      706.88      791.79     10.27 o 
 -12   2   5       18.22       12.96      2.73 o 
 -11   2   5     1455.44     1713.84     18.78 o 
 -10   2   5      400.30      352.52      6.79 o 
  -9   2   5     3644.55     3827.41     37.65 o 
  -8   2   5       14.93       18.65      4.31 o 
  -7   2   5     3272.23     3251.81     32.69 o 
  -6   2   5       60.96       76.95      4.37 o 
  -5   2   5     3615.07     3837.71     40.19 o 
  -4   2   5      555.05      586.90     13.12 o 
  -3   2   5     4170.60     4580.01     46.93 o 
  -2   2   5      139.82      152.50      8.04 o 
  -1   2   5     3727.71     4140.60     43.00 o 
   0   2   5       40.80       54.85      4.91 o 
   1   2   5        3.62        6.52      2.54 o 
   2   2   5       92.05       95.23      5.16 o 
   3   2   5     1520.61     1619.39     21.08 o 
   4   2   5        4.53       11.96      3.79 o 
   5   2   5     1298.15     1324.84     17.22 o 
   6   2   5     1012.58      945.87     13.85 o 
   7   2   5      633.53      626.37     10.90 o 
   8   2   5      301.02      274.91      8.41 o 
   9   2   5       67.41       40.86      4.69 o 
  10   2   5        0.10        6.11      4.22 o 
  11   2   5        5.93        4.38      4.27 o 
  12   2   5     2530.85     2372.84     27.80 o 
  13   2   5       55.14       73.31      5.94 o 
  14   2   5       10.94       23.52      4.90 o 
  15   2   5      131.32      140.26      6.85 o 
  16   2   5       91.38       82.97      5.88 o 
  17   2   5      182.18      168.22      7.48 o 
  18   2   5        0.21        4.43      3.23 o 
  19   2   5      181.05      187.13      6.80 o 
  20   2   5       20.26       25.98      5.07 o 
  21   2   5       11.52       10.38      5.25 o 
  22   2   5       16.33        4.02      5.31 o 
  23   2   5      177.16      199.77      7.92 o 
  24   2   5      195.70      226.68      8.75 o 
  25   2   5      147.59      160.16      8.45 o 
  26   2   5     1047.57      952.58     17.14 o 
  27   2   5        2.05       19.24      9.44 o 
  28   2   5      488.16      431.26     11.87 o 
  29   2   5      109.46       99.49      7.54 o 
  30   2   5       75.77       83.73      8.10 o 
  31   2   5        9.66        1.22      6.54 o 
  32   2   5       71.33       53.75      7.60 o 
  33   2   5       34.48       25.82      7.08 o 
  34   2   5      137.58      133.65      8.71 o 
  35   2   5       42.42       19.90      6.91 o 
  36   2   5       61.55       86.19     11.61 o 
  37   2   5        9.86        5.38      9.96 o 
  38   2   5       23.97       25.63     10.26 o 
  39   2   5        2.90        7.18     10.03 o 
 -42   3   5        1.42        4.63     20.16 o 
 -41   3   5        0.55       15.75     19.46 o 
 -40   3   5       99.61       99.62     23.40 o 
 -39   3   5       18.02       35.03      8.93 o 
 -38   3   5        4.91       16.06      8.40 o 
 -37   3   5       39.44       53.33      9.51 o 
 -36   3   5      257.36      216.93     13.12 o 
 -35   3   5        0.00       21.59      7.15 o 
 -34   3   5      489.27      475.48     14.50 o 
 -33   3   5        1.12       -0.62      6.80 o 
 -32   3   5        2.87        9.65      6.91 o 
 -31   3   5       36.62       21.89      6.97 o 
 -30   3   5       13.01       17.88      8.38 o 
 -29   3   5      256.14      270.56     10.94 o 
 -28   3   5       33.76       42.62      6.82 o 
 -27   3   5      315.26      317.27     10.61 o 
 -26   3   5        7.19       23.10      7.91 o 
 -25   3   5      999.72      940.62     18.01 o 
 -24   3   5      499.46      455.61      9.76 o 
 -23   3   5      444.15      456.01      9.85 o 
 -22   3   5        2.87        3.53      5.34 o 
 -21   3   5       47.91       56.78      7.52 o 
 -20   3   5      198.75      191.89      6.83 o 
 -19   3   5       18.46       27.48      4.51 o 
 -18   3   5       27.48       38.01      3.89 o 
 -17   3   5       10.68       12.31      3.05 o 
 -16   3   5      101.62       84.18      5.35 o 
 -15   3   5        4.71       11.56      3.55 o 
 -14   3   5      395.30      327.92      7.14 o 
 -13   3   5       32.61       40.98      4.27 o 
 -12   3   5       23.68        4.68      3.77 o 
 -11   3   5      203.17      169.47      6.19 o 
 -10   3   5       38.62       29.97      4.24 o 
  -9   3   5       15.05       36.36      3.14 o 
  -8   3   5      115.34      142.87      5.04 o 
  -7   3   5       18.19       16.98      2.98 o 
  -6   3   5       36.44       46.71      3.67 o 
  -5   3   5     4649.98     4612.33     49.47 o 
  -4   3   5      462.74      519.09     12.87 o 
  -3   3   5     2431.06     2432.44     44.84 o 
  -2   3   5      167.29      146.84      6.37 o 
  -1   3   5      315.88      353.76     11.14 o 
   0   3   5      250.34      237.82      9.40 o 
   1   3   5       65.42       63.96      4.12 o 
   2   3   5      226.28      234.75      6.37 o 
   3   3   5      371.19      489.97     10.55 o 
   4   3   5       18.95       26.40      4.74 o 
   5   3   5     3791.68     3735.77     39.82 o 
   6   3   5      165.08      173.08      6.18 o 
   7   3   5      927.37      943.81     13.85 o 
   8   3   5        4.94       -2.98      4.37 o 
   9   3   5       27.93       12.42      4.38 o 
  10   3   5      838.50      621.98     11.12 o 
  11   3   5       23.50       15.79      4.46 o 
  12   3   5      336.63      312.60      8.33 o 
  13   3   5      284.38      274.16      7.88 o 
  14   3   5       15.30       29.30      4.91 o 
  15   3   5       36.85       26.87      4.71 o 
  16   3   5      727.20      675.98     13.75 o 
  17   3   5       46.29       56.46      6.39 o 
  18   3   5        3.76        9.88      4.87 o 
  19   3   5        7.85       14.43      5.05 o 
  20   3   5      653.80      674.65     12.39 o 
  21   3   5       27.24       35.59      5.64 o 
  22   3   5      541.91      487.29     12.28 o 
  23   3   5      514.83      489.48     11.63 o 
  24   3   5      570.22      570.50     12.33 o 
  25   3   5       19.74       22.31      6.26 o 
  26   3   5       34.40       21.44      6.23 o 
  27   3   5        5.42       -2.32      5.77 o 
  28   3   5        5.62       -4.86      5.74 o 
  29   3   5        3.71       -7.74      8.43 o 
  30   3   5       87.02       95.02      8.74 o 
  31   3   5       13.49       18.89      7.69 o 
  32   3   5       29.88       36.43      7.32 o 
  33   3   5      112.01      112.48      9.86 o 
  34   3   5      198.76      170.30     21.62 o 
  35   3   5        2.39       17.99     26.06 o 
  36   3   5       39.44       36.49     15.73 o 
  37   3   5        9.20        4.70     14.50 o 
  38   3   5       28.52       23.05     15.30 o 
  39   3   5       21.58       23.32     25.83 o 
 -41   4   5        0.08      -19.46     19.46 o 
 -40   4   5        6.78       11.31      9.41 o 
 -39   4   5        5.96        4.42     12.39 o 
 -38   4   5       16.42       29.55     16.08 o 
 -37   4   5        3.06       25.31      9.74 o 
 -36   4   5        3.15        8.24      9.45 o 
 -35   4   5      102.26       87.94     11.44 o 
 -34   4   5       53.09       51.52     10.96 o 
 -33   4   5       29.81       35.57     18.38 o 
 -32   4   5      163.73      154.83     13.08 o 
 -31   4   5       56.92       48.64     10.21 o 
 -30   4   5      649.17      619.44     21.38 o 
 -29   4   5        1.20        5.24      9.00 o 
 -28   4   5      127.28      120.88     14.32 o 
 -27   4   5       39.50       39.00      9.75 o 
 -26   4   5      151.61      193.67     10.82 o 
 -25   4   5      708.51      727.75     18.13 o 
 -24   4   5      490.91      506.64     14.77 o 
 -23   4   5      212.74      208.95      9.50 o 
 -22   4   5       57.99       60.03      7.18 o 
 -21   4   5       76.85       57.77      6.97 o 
 -20   4   5      505.23      491.54     16.88 o 
 -19   4   5      270.74      269.00      9.87 o 
 -18   4   5       14.32        9.15      5.55 o 
 -17   4   5        0.21       -0.02      6.10 o 
 -16   4   5      484.12      510.56     16.23 o 
 -15   4   5       81.14       61.85      6.17 o 
 -14   4   5       26.95       29.14      5.89 o 
 -13   4   5      375.92      363.25     11.07 o 
 -12   4   5       74.48       64.68      5.80 o 
 -11   4   5      376.25      406.41      7.65 o 
 -10   4   5       39.14       55.40      3.94 o 
  -9   4   5      416.64      516.51     15.58 o 
  -8   4   5      102.51       75.44      4.92 o 
  -7   4   5      343.75      351.72      8.42 o 
  -6   4   5       60.15       70.67      3.15 o 
  -5   4   5      267.52      274.70      6.15 o 
  -4   4   5      382.46      434.87      8.98 o 
  -3   4   5     1205.13     1177.15     20.86 o 
  -2   4   5      165.71      181.89      6.39 o 
  -1   4   5       89.43       88.64      5.24 o 
   0   4   5        0.48       -1.16      3.80 o 
   1   4   5     1379.49     1494.84     20.20 o 
   2   4   5      287.90      273.73      7.81 o 
   3   4   5     1460.09     1592.84     19.41 o 
   4   4   5     1251.69     1261.03     16.48 o 
   5   4   5     1254.67     1234.44     22.12 o 
   6   4   5        0.00       -0.59      3.85 o 
   7   4   5        2.41        3.70      4.15 o 
   8   4   5       69.14       78.31      5.07 o 
   9   4   5      412.02      372.35      8.56 o 
  10   4   5      126.96      113.31      5.54 o 
  11   4   5      178.05      184.48      6.59 o 
  12   4   5      152.81      162.46      7.37 o 
  13   4   5       41.95       33.57      5.73 o 
  14   4   5        0.33        4.69      5.20 o 
  15   4   5        1.67       -5.24      5.24 o 
  16   4   5       32.75       51.49      6.41 o 
  17   4   5      173.71      201.97      7.37 o 
  18   4   5       13.98       21.98      5.25 o 
  19   4   5      400.96      413.04     12.17 o 
  20   4   5       84.43      102.12      6.59 o 
  21   4   5        0.62       -2.44      5.11 o 
  22   4   5      115.39       99.64      6.42 o 
  23   4   5      273.19      285.79      9.09 o 
  24   4   5       25.07       27.25      5.94 o 
  25   4   5       87.00       68.26      7.63 o 
  26   4   5       13.26       -1.97      6.03 o 
  27   4   5       51.27       51.98      6.71 o 
  28   4   5       56.87       42.97      6.12 o 
  29   4   5       38.11       38.30      6.75 o 
  30   4   5        4.57        0.81     11.44 o 
  31   4   5       19.75        3.20     11.57 o 
  32   4   5       96.99       80.40     15.57 o 
  33   4   5       20.46       14.57     14.24 o 
  34   4   5       93.77      112.24     17.77 o 
  35   4   5        3.10        6.72     14.42 o 
  36   4   5       15.32       -2.06     16.33 o 
  37   4   5        2.03       33.21     15.48 o 
  38   4   5       54.63       88.33     17.80 o 
 -40   5   5       35.18       21.34     10.63 o 
 -39   5   5        0.02      -11.47     11.47 o 
 -38   5   5        2.15       -9.46      9.46 o 
 -37   5   5       29.15       44.47     11.50 o 
 -36   5   5       69.11       59.75     15.39 o 
 -35   5   5       14.64       33.79     10.92 o 
 -34   5   5      495.09      483.56     20.64 o 
 -33   5   5       71.39       56.01     11.50 o 
 -32   5   5        5.58       -5.85      9.61 o 
 -31   5   5       48.20       47.99     10.97 o 
 -30   5   5        8.35       20.10      9.92 o 
 -29   5   5        3.75       -3.29      9.41 o 
 -28   5   5      111.38       87.39      9.91 o 
 -27   5   5      430.35      458.38     17.76 o 
 -26   5   5       59.93       63.62      9.44 o 
 -25   5   5        0.06        1.24      8.20 o 
 -24   5   5      494.42      453.83     17.05 o 
 -23   5   5       35.36       47.57      8.32 o 
 -22   5   5       73.65       88.40      8.29 o 
 -21   5   5       52.61       71.13      7.60 o 
 -20   5   5      267.77      267.96     10.58 o 
 -19   5   5        5.49        9.22      6.15 o 
 -18   5   5      637.07      561.17     20.74 o 
 -17   5   5      183.30      244.50     10.95 o 
 -16   5   5        0.05       11.34      6.97 o 
 -15   5   5      919.95      889.45     19.09 o 
 -14   5   5        1.67       18.16      6.72 o 
 -13   5   5      658.56      680.41     16.32 o 
 -12   5   5        1.01        9.60      6.16 o 
 -11   5   5       67.78       57.18      5.83 o 
 -10   5   5       74.00       58.74      5.78 o 
  -9   5   5      451.25      440.86      9.24 o 
  -8   5   5        0.74        3.71      3.15 o 
  -7   5   5     1072.43     1102.46     17.48 o 
  -6   5   5      124.45      163.13      9.37 o 
  -5   5   5     4009.43     4256.92     48.18 o 
  -4   5   5      106.01      155.62      6.99 o 
  -3   5   5     1408.77     1372.05     16.99 o 
  -2   5   5        3.98        2.30      4.26 o 
  -1   5   5      108.18      123.70      5.58 o 
   0   5   5       95.81       80.79      5.26 o 
   1   5   5      144.07      226.55      7.30 o 
   2   5   5      132.31      132.29      6.12 o 
   3   5   5        9.83        9.35      4.41 o 
   4   5   5       12.54       12.13      4.46 o 
   5   5   5      320.85      303.23      8.44 o 
   6   5   5       19.65       19.65      4.05 o 
   7   5   5     1161.20     1123.48     15.25 o 
   8   5   5      347.41      380.16      9.53 o 
   9   5   5      761.96      753.26     13.48 o 
  10   5   5      141.94      148.69      7.01 o 
  11   5   5        5.23        5.99      5.01 o 
  12   5   5       90.77      112.88      6.78 o 
  13   5   5        2.51       -1.59      5.02 o 
  14   5   5       74.19       80.53      6.54 o 
  15   5   5      321.12      331.98     12.00 o 
  16   5   5      218.11      215.39      7.29 o 
  17   5   5       67.98       82.37      6.20 o 
  18   5   5       13.04       19.08      4.97 o 
  19   5   5      141.99      160.83      6.97 o 
  20   5   5       11.33       27.42      5.48 o 
  21   5   5      272.00      277.71     10.14 o 
  22   5   5      259.30      240.47      8.69 o 
  23   5   5        1.51       -4.82      4.82 o 
  24   5   5      125.38      117.62      7.86 o 
  25   5   5       50.76       24.26     11.22 o 
  26   5   5        8.17        0.71     10.80 o 
  27   5   5        3.90        4.39     11.08 o 
  28   5   5       38.76       41.87     12.12 o 
  29   5   5        5.94       -6.20     11.40 o 
  30   5   5        2.39       14.54     11.92 o 
  31   5   5       17.10       16.05     11.78 o 
  32   5   5       53.29       88.84     26.13 o 
  33   5   5       15.48       18.29     12.49 o 
  34   5   5      235.02      239.91     22.59 o 
  35   5   5       11.81       17.04     14.57 o 
  36   5   5      107.34      105.11     17.54 o 
  37   5   5       19.04       32.23     16.22 o 
 -39   6   5        3.24        3.94     21.08 o 
 -38   6   5      217.12      196.22     29.42 o 
 -37   6   5        0.69      -10.43     19.46 o 
 -36   6   5       89.98       70.89     22.47 o 
 -35   6   5       38.46       52.36     22.24 o 
 -34   6   5        2.27       39.15     19.92 o 
 -33   6   5       41.24       33.13     20.39 o 
 -32   6   5       40.60       35.13     11.61 o 
 -31   6   5       30.61       18.10     10.74 o 
 -30   6   5        0.14       -9.78      9.78 o 
 -29   6   5      102.74      101.22     11.11 o 
 -28   6   5        0.03        8.84      8.90 o 
 -27   6   5      307.98      267.93     14.03 o 
 -26   6   5       14.48       27.44      9.06 o 
 -25   6   5       28.42       46.23     11.57 o 
 -24   6   5        0.25       -2.99      8.44 o 
 -23   6   5      294.66      293.98     15.52 o 
 -22   6   5      106.98      124.83     11.43 o 
 -21   6   5      310.66      333.98     14.88 o 
 -20   6   5      229.79      216.63     11.55 o 
 -19   6   5       47.26       51.67      8.54 o 
 -18   6   5       71.89       77.46      8.83 o 
 -17   6   5      221.33      221.95     11.28 o 
 -16   6   5      162.36      134.95      9.65 o 
 -15   6   5       17.32       29.88      7.38 o 
 -14   6   5       93.15       92.85      8.76 o 
 -13   6   5      234.18      260.17     11.25 o 
 -12   6   5       73.38       77.86      8.16 o 
 -11   6   5      789.86      783.40     20.49 o 
 -10   6   5        2.64        2.38      4.74 o 
  -9   6   5      129.33      116.04      7.49 o 
  -8   6   5      158.15      192.92      6.43 o 
  -7   6   5     1550.26     1628.70     19.98 o 
  -6   6   5        3.18       11.67      4.31 o 
  -5   6   5       46.71       98.76      6.40 o 
  -4   6   5       57.91       64.90      6.14 o 
  -3   6   5      391.43      344.62     11.83 o 
  -2   6   5       90.89      109.77      4.54 o 
  -1   6   5     1342.14     1254.40     17.64 o 
   0   6   5      124.51      129.03      5.82 o 
   1   6   5      218.90      261.60      7.66 o 
   2   6   5       12.94       15.43      4.47 o 
   3   6   5      713.31      758.16     16.72 o 
   4   6   5      293.71      343.03      8.62 o 
   5   6   5        1.79        2.58      6.29 o 
   6   6   5        7.26       10.48      5.40 o 
   7   6   5      311.48      282.11     13.24 o 
   8   6   5      171.65      182.98      6.89 o 
   9   6   5        0.01        3.16      4.54 o 
  10   6   5      156.47      160.08      6.99 o 
  11   6   5       34.87       37.67      5.42 o 
  12   6   5       58.34       61.74      6.15 o 
  13   6   5      227.61      214.05      8.28 o 
  14   6   5       86.59      108.93      7.01 o 
  15   6   5       11.28       20.94      4.83 o 
  16   6   5      703.22      765.77     13.34 o 
  17   6   5      561.77      593.46     21.10 o 
  18   6   5      272.87      259.55     11.17 o 
  19   6   5        0.07        0.10      4.43 o 
  20   6   5     1023.55     1039.06     24.64 o 
  21   6   5       13.49       32.26      7.95 o 
  22   6   5        9.23       -3.42     10.41 o 
  23   6   5        9.10        2.97     10.52 o 
  24   6   5       95.92       82.49     12.44 o 
  25   6   5       14.97        0.78     11.49 o 
  26   6   5        3.10      -10.57     10.57 o 
  27   6   5       12.07        4.83     11.37 o 
  28   6   5      185.51      176.19     15.52 o 
  29   6   5        0.21        1.73     11.58 o 
  30   6   5        9.89       15.44     11.96 o 
  31   6   5        0.13       17.08     16.40 o 
  32   6   5        0.02        3.73     11.91 o 
  33   6   5        2.15       -4.00     12.22 o 
  34   6   5        1.70        3.13     13.68 o 
  35   6   5       30.92       53.65     18.77 o 
  36   6   5        7.36       21.98     15.56 o 
 -38   7   5        9.33      -14.36     20.85 o 
 -37   7   5        0.09       11.82     20.39 o 
 -36   7   5        1.23        5.33     20.85 o 
 -35   7   5       19.31       10.89     20.39 o 
 -34   7   5       37.49       42.40     21.55 o 
 -33   7   5        8.44       31.28     19.46 o 
 -32   7   5      177.38      218.46     28.03 o 
 -31   7   5       29.13       50.97     21.08 o 
 -30   7   5       72.91       63.94     15.90 o 
 -29   7   5       69.59       76.78     17.14 o 
 -28   7   5      177.61      203.82     19.06 o 
 -27   7   5       13.22       38.10     14.86 o 
 -26   7   5      241.10      259.01     20.85 o 
 -25   7   5       13.45       42.53     14.86 o 
 -24   7   5        2.19       12.24     15.06 o 
 -23   7   5       62.05       59.50     14.79 o 
 -22   7   5        0.02        8.62     11.41 o 
 -21   7   5      551.39      547.52     21.58 o 
 -20   7   5      133.79      138.51     11.84 o 
 -19   7   5      365.14      361.93     15.75 o 
 -18   7   5       26.34       33.60      8.48 o 
 -17   7   5      266.76      298.92     13.01 o 
 -16   7   5       22.67       42.28     10.88 o 
 -15   7   5      142.36      153.23     10.26 o 
 -14   7   5      165.10      172.33     17.63 o 
 -13   7   5      524.80      541.32     20.00 o 
 -12   7   5        0.58        2.98      4.07 o 
 -11   7   5       76.06       70.80      7.92 o 
 -10   7   5        6.38       21.25      7.11 o 
  -9   7   5      424.03      427.03     13.68 o 
  -8   7   5       25.40       24.75      6.85 o 
  -7   7   5       50.96       91.46      6.92 o 
  -6   7   5       15.02       26.70      5.22 o 
  -5   7   5      114.11      113.38      6.11 o 
  -4   7   5       59.45       52.90      5.20 o 
  -3   7   5       83.25       72.18      6.37 o 
  -2   7   5      111.28       93.03      7.00 o 
  -1   7   5     1102.44     1206.91     19.36 o 
   0   7   5      154.82      134.01      5.33 o 
   1   7   5      505.29      500.30      9.92 o 
   2   7   5       30.64       47.51      5.47 o 
   3   7   5        4.98        6.10      8.10 o 
   4   7   5       61.21       48.31      6.00 o 
   5   7   5      122.09      130.82      7.43 o 
   6   7   5       74.78       64.97      6.42 o 
   7   7   5       52.32       54.09      6.43 o 
   8   7   5      158.33      157.74      8.76 o 
   9   7   5      444.24      434.40     11.92 o 
  10   7   5        0.36       -5.41      5.62 o 
  11   7   5       11.68       11.80      4.92 o 
  12   7   5       11.18       15.64      5.12 o 
  13   7   5       22.57       31.30      5.83 o 
  14   7   5       47.70       67.35      7.09 o 
  15   7   5      395.10      427.26      9.52 o 
  16   7   5       28.29       21.46      4.77 o 
  17   7   5       24.91       31.48      7.55 o 
  18   7   5       88.61      106.83     10.39 o 
  19   7   5       49.07       49.02      9.10 o 
  20   7   5        4.31       -2.16      8.59 o 
  21   7   5      125.05      117.54     11.18 o 
  22   7   5       72.76       69.69     12.22 o 
  23   7   5        0.80      -10.32     10.32 o 
  24   7   5        5.39        0.96     10.59 o 
  25   7   5        4.81       13.01     12.40 o 
  26   7   5      113.57      109.92     13.70 o 
  27   7   5        2.34       11.39     11.26 o 
  28   7   5        1.84       -5.85     11.62 o 
  29   7   5        0.45        2.47     15.91 o 
  30   7   5        3.53       -9.00     11.74 o 
  31   7   5        4.17       10.92     12.32 o 
  32   7   5        0.08       10.39     12.40 o 
  33   7   5       14.12       26.99     12.88 o 
  34   7   5       17.19       34.23     13.55 o 
 -36   8   5        0.61       -4.87     22.01 o 
 -35   8   5        1.52       15.29     21.78 o 
 -34   8   5        5.66       17.84     21.55 o 
 -33   8   5        0.25       -5.56     19.69 o 
 -32   8   5        6.15      -15.52     19.00 o 
 -31   8   5       35.29       64.87     29.54 o 
 -30   8   5       60.34       80.55     17.32 o 
 -29   8   5        0.13        5.57     14.92 o 
 -28   8   5       27.11       10.52     14.94 o 
 -27   8   5      108.79       98.15     16.98 o 
 -26   8   5       50.16       72.76     16.53 o 
 -25   8   5      131.42      160.41     18.70 o 
 -24   8   5      301.38      298.35     21.97 o 
 -23   8   5       23.14       10.39     14.21 o 
 -22   8   5      145.57      156.12     20.39 o 
 -21   8   5       40.19       45.30     15.13 o 
 -20   8   5        9.06        3.57     13.71 o 
 -19   8   5       41.16       11.08     22.47 o 
 -18   8   5       22.76       25.59     14.24 o 
 -17   8   5      375.31      391.27     31.01 o 
 -16   8   5       44.14       41.39     11.73 o 
 -15   8   5       59.61       64.71     12.28 o 
 -14   8   5        8.36        4.73      6.89 o 
 -13   8   5        0.04        6.37      8.85 o 
 -12   8   5      112.12      113.02     11.35 o 
 -11   8   5       94.16       88.15     10.42 o 
 -10   8   5        9.84        6.67      7.46 o 
  -9   8   5      508.89      523.63     15.32 o 
  -8   8   5      183.01      207.62     10.97 o 
  -7   8   5      177.24      215.86      8.68 o 
  -6   8   5      103.82       94.47      7.60 o 
  -5   8   5       84.28      116.41      7.04 o 
  -4   8   5       74.81       66.63      7.22 o 
  -3   8   5      190.36      184.58      7.90 o 
  -2   8   5      308.73      280.49      9.79 o 
  -1   8   5       85.25       97.29      8.13 o 
   0   8   5      350.31      365.50     12.18 o 
   1   8   5      189.21      200.46      9.75 o 
   2   8   5      353.74      320.78      9.07 o 
   3   8   5        1.28       11.43      4.90 o 
   4   8   5      150.74      178.99      9.08 o 
   5   8   5        0.03        2.62      5.29 o 
   6   8   5       48.07       67.80      7.91 o 
   7   8   5      426.36      447.04     11.92 o 
   8   8   5       39.62       60.02      6.67 o 
   9   8   5      177.47      201.55     11.47 o 
  10   8   5       35.47       31.51      8.99 o 
  11   8   5       28.57       23.84      8.53 o 
  12   8   5      127.16      135.57      7.94 o 
  13   8   5      160.53      160.18     12.31 o 
  14   8   5      173.28      180.53     11.91 o 
  15   8   5      246.92      252.27     15.49 o 
  16   8   5       10.25       -4.31      9.86 o 
  17   8   5      438.43      430.07     14.89 o 
  18   8   5        5.84       15.42      8.17 o 
  19   8   5       75.02       75.72     10.33 o 
  20   8   5       59.99       42.63      9.07 o 
  21   8   5       13.27        9.77     10.34 o 
  22   8   5       69.96       54.36     11.46 o 
  23   8   5        1.19        5.16     10.74 o 
  24   8   5       91.32       88.33     12.97 o 
  25   8   5        9.86       -3.47     11.13 o 
  26   8   5        9.76      -10.73     10.73 o 
  27   8   5       34.32       23.00     12.17 o 
  28   8   5        4.17       -4.95     11.50 o 
  29   8   5       32.03       19.60     17.83 o 
  30   8   5       20.19       13.61     12.30 o 
  31   8   5        2.47       11.73     12.53 o 
  32   8   5       36.89       70.70     14.51 o 
 -34   9   5        6.43       11.35     21.55 o 
 -33   9   5       15.71       13.90     20.62 o 
 -32   9   5        0.60       -5.34     15.11 o 
 -31   9   5        2.26       -3.15     15.18 o 
 -30   9   5       13.72       -9.25     14.72 o 
 -29   9   5       10.20       13.54     15.68 o 
 -28   9   5       71.04       66.66     17.59 o 
 -27   9   5       99.76      154.03     34.17 o 
 -26   9   5        0.22        6.55     14.94 o 
 -25   9   5       11.40       52.19     17.72 o 
 -24   9   5       50.76       85.25     16.80 o 
 -23   9   5      111.08      114.72     17.67 o 
 -22   9   5       30.85       39.71     15.64 o 
 -21   9   5        0.93        3.04     18.53 o 
 -20   9   5       45.66       47.33     18.30 o 
 -19   9   5      146.83      194.66     25.83 o 
 -18   9   5      188.46      236.04     19.87 o 
 -17   9   5       11.19       29.90     15.64 o 
 -16   9   5       14.22       23.84     11.19 o 
 -15   9   5      279.74      258.83     16.53 o 
 -14   9   5        0.72       12.48     10.51 o 
 -13   9   5      116.68      145.36     13.18 o 
 -12   9   5        4.31        9.24      9.69 o 
 -11   9   5      691.71      731.25     29.89 o 
 -10   9   5      176.55      168.40     27.24 o 
  -9   9   5       46.45       50.97     10.29 o 
  -8   9   5      129.62      105.46     11.46 o 
  -7   9   5       26.30       34.26     11.34 o 
  -6   9   5       31.81       30.41      6.51 o 
  -5   9   5      205.11      216.81     12.38 o 
  -4   9   5       23.00       19.76      7.73 o 
  -3   9   5       25.82       28.58      8.07 o 
  -2   9   5        6.31       13.66      8.33 o 
  -1   9   5      441.41      500.60     16.20 o 
   0   9   5       25.39       18.85      8.36 o 
   1   9   5      316.25      303.79     11.68 o 
   2   9   5       16.79       29.43      7.22 o 
   3   9   5       44.82       48.44      7.67 o 
   4   9   5       30.49       28.87      5.08 o 
   5   9   5       16.07        8.23      5.26 o 
   6   9   5       74.23       73.59      7.05 o 
   7   9   5       13.81       27.48      6.24 o 
   8   9   5      409.71      425.65     12.17 o 
   9   9   5      110.59       80.00      7.06 o 
  10   9   5       27.25       25.24      8.35 o 
  11   9   5       18.30       40.70      9.98 o 
  12   9   5       54.69       65.56     11.00 o 
  13   9   5      382.39      382.22     17.35 o 
  14   9   5        0.03       -1.08     12.96 o 
  15   9   5      193.75      200.98     17.67 o 
  16   9   5      126.37      116.19     13.04 o 
  17   9   5       77.95       76.91     12.35 o 
  18   9   5      135.72      173.04     14.52 o 
  19   9   5       13.79        5.97     10.74 o 
  20   9   5       81.60       96.55     15.49 o 
  21   9   5        1.40      -14.38     19.58 o 
  22   9   5       23.18       30.71     17.14 o 
  23   9   5        0.37      -14.97     14.97 o 
  24   9   5       22.51       14.50     16.79 o 
  25   9   5        0.78        3.63     22.12 o 
  26   9   5       66.86       79.58     22.70 o 
  27   9   5        2.82      -16.48     30.23 o 
  28   9   5        0.00       23.40     19.00 o 
  29   9   5        2.24        4.32     17.76 o 
  30   9   5       15.93        2.62     20.27 o 
 -31  10   5        0.68        3.01     16.53 o 
 -30  10   5        3.05       -2.19     15.80 o 
 -29  10   5       18.28       26.61     33.24 o 
 -28  10   5       37.54       59.86     17.19 o 
 -27  10   5        0.02       21.17     16.06 o 
 -26  10   5       14.35       -7.04     15.47 o 
 -25  10   5       17.44       -2.54     15.36 o 
 -24  10   5      207.75      199.64     20.69 o 
 -23  10   5       10.52       44.14     16.03 o 
 -22  10   5      223.87      271.58     35.68 o 
 -21  10   5       17.78      -13.57     13.57 o 
 -20  10   5       23.92       25.25     24.33 o 
 -19  10   5      175.11      160.40     17.70 o 
 -18  10   5       53.49       97.04     16.45 o 
 -17  10   5      758.67      793.18     31.35 o 
 -16  10   5        5.14        9.57     12.96 o 
 -15  10   5       39.51       38.03     11.12 o 
 -14  10   5        4.56        8.08     12.06 o 
 -13  10   5      151.72      134.80     16.65 o 
 -12  10   5        0.07        8.06      9.29 o 
 -11  10   5      343.86      388.03     30.70 o 
 -10  10   5       23.71       24.19     25.60 o 
  -9  10   5       21.13       12.54     14.28 o 
  -8  10   5      167.13      206.52     19.00 o 
  -7  10   5      321.30      340.74     22.27 o 
  -6  10   5        7.32       15.36     12.52 o 
  -5  10   5       41.26       27.79      8.59 o 
  -4  10   5      294.87      281.84     14.00 o 
  -3  10   5       17.92       20.82      8.71 o 
  -2  10   5       59.30       78.16     10.10 o 
  -1  10   5        9.10        5.24      8.44 o 
   0  10   5       46.61       57.21      9.93 o 
   1  10   5       15.81       11.11     14.74 o 
   2  10   5        2.29        0.30      8.17 o 
   3  10   5        0.01       -4.83     10.38 o 
   4  10   5       72.39       62.13     11.46 o 
   5  10   5       26.32       28.87      8.44 o 
   6  10   5      143.29      122.43      7.08 o 
   7  10   5      102.85      121.82      9.76 o 
   8  10   5       24.06        6.37      8.38 o 
   9  10   5       52.33       46.49      9.45 o 
  10  10   5      146.05      133.26     12.00 o 
  11  10   5       25.03       24.87     10.72 o 
  12  10   5        6.14       14.94      9.05 o 
  13  10   5      217.20      204.73     14.24 o 
  14  10   5      114.37      109.83     14.03 o 
  15  10   5       11.40        4.71      9.69 o 
  16  10   5      123.33      133.12     13.63 o 
  17  10   5       18.72        8.78     12.83 o 
  18  10   5        1.12       -6.69     10.23 o 
  19  10   5        1.05       -6.85     10.94 o 
  20  10   5       24.32       23.86     11.83 o 
  21  10   5        5.48       -7.10     21.66 o 
  22  10   5      164.66      143.67     19.82 o 
  23  10   5        3.45       22.58     17.40 o 
  24  10   5       55.81       62.06     18.34 o 
  25  10   5        4.72      -10.03     16.47 o 
  26  10   5        2.66      -19.76     20.73 o 
  27  10   5        0.49      -14.50     29.65 o 
  28  10   5        7.13       -4.79     21.78 o 
 -28  11   5        0.06      -15.12     15.12 o 
 -27  11   5       10.82      -15.05     15.05 o 
 -26  11   5       21.07       10.42     15.54 o 
 -25  11   5        0.59       -5.06     15.05 o 
 -24  11   5       61.71       88.63     19.69 o 
 -23  11   5       48.16       46.73     16.24 o 
 -22  11   5        1.35       -2.49     13.54 o 
 -21  11   5        2.81       -5.64     33.59 o 
 -20  11   5        2.92      -22.94     27.57 o 
 -19  11   5      123.73      133.67     34.06 o 
 -18  11   5       15.08       13.44     29.19 o 
 -17  11   5      116.49      145.26     34.29 o 
 -16  11   5        7.03       57.22     31.04 o 
 -15  11   5      311.50      302.79     39.15 o 
 -14  11   5        6.39        5.67     15.61 o 
 -13  11   5       77.66      146.13     52.24 o 
 -12  11   5       86.72      115.26     18.23 o 
 -11  11   5       14.56       19.86     14.70 o 
 -10  11   5       32.92       39.51     31.16 o 
  -9  11   5      131.36      135.53     17.86 o 
  -8  11   5       10.86        5.88     13.58 o 
  -7  11   5       38.73       41.62     13.79 o 
  -6  11   5       81.97       91.70     16.07 o 
  -5  11   5        9.77       21.01      8.93 o 
  -4  11   5      278.88      228.00     13.48 o 
  -3  11   5      146.23      151.45     12.03 o 
  -2  11   5      340.63      298.05     14.88 o 
  -1  11   5       84.11       97.50     10.76 o 
   0  11   5      160.71      175.45     13.18 o 
   1  11   5       67.00       63.27      9.83 o 
   2  11   5        3.73        0.82      8.03 o 
   3  11   5        7.11       11.22      7.84 o 
   4  11   5      127.55       97.03      9.07 o 
   5  11   5      134.20      155.18     21.31 o 
   6  11   5       34.57       40.44     14.69 o 
   7  11   5       62.35       72.20     28.26 o 
   8  11   5        0.02       -6.19      8.53 o 
   9  11   5       20.48       14.63      8.13 o 
  10  11   5        1.20       -7.41      7.41 o 
  11  11   5       32.95       22.25      9.09 o 
  12  11   5       48.13       57.99     11.92 o 
  13  11   5      138.42      140.20     18.99 o 
  14  11   5       36.36       51.32     11.21 o 
  15  11   5      240.21      242.80     19.11 o 
  16  11   5       88.76       91.28     17.04 o 
  17  11   5        0.54        3.81     10.34 o 
  18  11   5       29.83       27.67     11.93 o 
  19  11   5       40.09       17.80     15.19 o 
  20  11   5        8.56       -2.08     10.87 o 
  21  11   5        7.04      -16.85     19.15 o 
  22  11   5       47.86       50.03     28.96 o 
  23  11   5        5.91       13.01     17.77 o 
  24  11   5       31.51       29.26     17.98 o 
  25  11   5        6.95        5.73     22.01 o 
 -24  12   5      116.61       87.11     34.06 o 
 -23  12   5        1.12      -10.89     30.58 o 
 -22  12   5       93.06      111.66     34.52 o 
 -21  12   5       92.97       88.50     33.82 o 
 -20  12   5       50.18      104.71     34.52 o 
 -19  12   5       14.58       32.43     31.74 o 
 -18  12   5        3.05       22.94     31.04 o 
 -17  12   5       10.37      -29.65     29.65 o 
 -16  12   5       37.38       28.50     31.51 o 
 -15  12   5       63.20       69.96     30.58 o 
 -14  12   5        0.77       11.95     15.17 o 
 -13  12   5      140.36      116.27     18.66 o 
 -12  12   5       43.93       37.04     16.50 o 
 -11  12   5       95.89       84.93     16.94 o 
 -10  12   5        0.05        6.16     14.48 o 
  -9  12   5        2.78       -5.65     13.38 o 
  -8  12   5       70.21       71.73     15.64 o 
  -7  12   5       16.13       24.00     13.59 o 
  -6  12   5       10.24       10.69     13.05 o 
  -5  12   5      103.30      138.80     16.31 o 
  -4  12   5       20.08       23.04      9.48 o 
  -3  12   5       49.67       36.13      9.62 o 
  -2  12   5       78.80       75.12     13.55 o 
  -1  12   5        1.28        6.47      9.67 o 
   0  12   5       10.62       12.57      8.64 o 
   1  12   5       14.00       21.65      7.77 o 
   2  12   5        0.68      -10.05     13.41 o 
   3  12   5       75.81       83.10     18.88 o 
   4  12   5       28.81       12.28     14.57 o 
   5  12   5       15.55       25.50     15.70 o 
   6  12   5      171.27      181.95     19.95 o 
   7  12   5       10.55        0.90     14.96 o 
   8  12   5       29.28       21.54     20.27 o 
   9  12   5       28.32        9.02     21.08 o 
  10  12   5       14.98       30.30     16.56 o 
  11  12   5       95.19       79.55     14.82 o 
  12  12   5       16.65       29.61      9.32 o 
  13  12   5      129.20      144.22     12.59 o 
  14  12   5       32.30       43.92     10.56 o 
  15  12   5        8.44        4.64     10.06 o 
  16  12   5        0.16       -9.90      9.90 o 
  17  12   5        1.80        4.04     10.58 o 
  18  12   5      117.18       96.32     13.32 o 
  19  12   5       48.05       52.91     12.58 o 
  20  12   5       20.34        1.84     11.69 o 
  21  12   5       42.50       21.82     30.93 o 
 -19  13   5       37.29       33.36     33.13 o 
 -18  13   5       26.78       46.80     33.13 o 
 -17  13   5       11.84       34.75     32.20 o 
 -16  13   5       16.18       44.94     32.90 o 
 -15  13   5      269.26      248.35     39.85 o 
 -14  13   5        8.77       20.28     19.11 o 
 -13  13   5       55.20       80.28     17.50 o 
 -12  13   5        6.23      -12.99     13.84 o 
 -11  13   5       28.39       13.83     14.27 o 
 -10  13   5        4.88        7.49     22.82 o 
  -9  13   5       24.57       -1.93     40.54 o 
  -8  13   5        3.20      -11.81     25.25 o 
  -7  13   5        1.32       -4.20     19.46 o 
  -6  13   5        5.12        2.43     12.86 o 
  -5  13   5        7.86       -0.89     17.95 o 
  -4  13   5       63.19       75.21     13.07 o 
  -3  13   5       79.97       95.54     10.63 o 
  -2  13   5        6.25      -13.16     13.16 o 
  -1  13   5       42.69       13.41     13.93 o 
   0  13   5       23.54       14.59     14.61 o 
   1  13   5       11.95       12.33     15.07 o 
   2  13   5       34.53       31.41     15.38 o 
   3  13   5        4.41       12.07     30.23 o 
   4  13   5        2.51       -2.10     15.99 o 
   5  13   5       85.74       87.31     17.91 o 
   6  13   5        5.21      -15.47     15.47 o 
   7  13   5        3.47      -12.68     15.46 o 
   8  13   5        0.30      -10.84     15.58 o 
   9  13   5       17.66        9.44     16.80 o 
  10  13   5        0.02      -13.41     16.29 o 
  11  13   5       30.83       29.34     17.93 o 
  12  13   5       56.60       31.93     17.56 o 
  13  13   5        0.35      -10.07     16.72 o 
  14  13   5       39.18       24.42     18.75 o 
  15  13   5       10.13        9.38     17.86 o 
  16  13   5        0.24       27.34     25.48 o 
 -11  14   5       34.96       34.52     31.74 o 
 -10  14   5        7.18       37.53     31.04 o 
  -9  14   5        0.01       -9.04     28.50 o 
  -8  14   5        4.14       24.09     29.65 o 
  -7  14   5        4.37      -24.09     27.80 o 
  -6  14   5       17.47      -18.77     27.57 o 
  -5  14   5       15.99       27.80     28.03 o 
  -4  14   5      107.60       54.91     30.12 o 
  -3  14   5        5.42       20.39     28.03 o 
  -2  14   5       12.96       -3.69     14.27 o 
  -1  14   5        8.79      -20.05     26.87 o 
   0  14   5       46.61       11.26     15.29 o 
   1  14   5        9.67      -10.41     18.65 o 
   2  14   5       30.20       -1.66     15.33 o 
   3  14   5       33.74        9.13     16.68 o 
   4  14   5        2.42        2.03     16.30 o 
   5  14   5        3.58       -4.16     16.75 o 
   6  14   5        4.74       13.62     16.35 o 
   7  14   5       11.08      -14.11     16.69 o 
 -41   0   6       32.10       48.88     19.92 o 
 -40   0   6       15.02       23.86     18.07 o 
 -39   0   6        1.10      -15.52     15.52 o 
 -38   0   6       55.19       48.19     18.30 o 
 -37   0   6        8.31       14.83     16.68 o 
 -36   0   6        5.41       -2.09     15.29 o 
 -35   0   6        3.73       13.21     15.75 o 
 -34   0   6      222.88      168.89     21.78 o 
 -33   0   6       16.48      -14.60     14.60 o 
 -32   0   6       44.95       28.03     15.52 o 
 -31   0   6      158.27      152.44     20.39 o 
 -30   0   6     1399.68     1250.54     50.97 o 
 -29   0   6       14.98       37.53     15.99 o 
 -28   0   6     1373.52     1159.76     34.63 o 
 -27   0   6      677.25      626.93     14.98 o 
 -26   0   6      635.06      543.91     12.08 o 
 -25   0   6      740.17      626.24     13.47 o 
 -24   0   6       21.16       47.24      5.90 o 
 -23   0   6     1511.79     1458.07     32.29 o 
 -22   0   6      153.07      178.39      7.91 o 
 -21   0   6      103.92      137.10      9.59 o 
 -20   0   6     2805.48     2653.96     37.97 o 
 -19   0   6       25.57       47.86      9.44 o 
 -18   0   6       20.35       22.45      5.89 o 
 -17   0   6      194.63      208.53      9.35 o 
 -16   0   6        5.77       15.35      5.81 o 
 -15   0   6     1612.62     1576.66     28.00 o 
 -14   0   6        1.66        2.84      5.34 o 
 -13   0   6       93.42       66.37      6.64 o 
 -12   0   6      215.02      217.22      9.34 o 
 -11   0   6     3020.26     2632.17     48.08 o 
 -10   0   6      366.55      303.43      8.81 o 
  -9   0   6     1386.51     1447.77     22.73 o 
  -8   0   6      412.98      536.01     12.03 o 
  -7   0   6       38.73       49.37      5.49 o 
  -6   0   6      749.98      760.59     14.82 o 
  -5   0   6       31.82       63.70      6.82 o 
  -4   0   6      671.88      726.32     16.59 o 
  -3   0   6     3224.11     3421.33     55.44 o 
  -2   0   6       38.15       43.60      7.89 o 
  -1   0   6      435.98      484.19     13.80 o 
   0   0   6     1092.66     1059.93     21.59 o 
   1   0   6      711.51      808.62     18.45 o 
   2   0   6       43.93       53.15      7.28 o 
   3   0   6     1535.70     1452.98     27.03 o 
   4   0   6        1.11       -6.16      6.16 o 
   5   0   6        0.00        1.66      6.27 o 
   6   0   6      129.69      107.67      8.53 o 
   7   0   6     1596.97     1371.09     33.90 o 
   8   0   6      546.25      573.18     16.34 o 
   9   0   6     4003.61     4095.51     62.98 o 
  10   0   6     2076.92     1931.34     34.54 o 
  11   0   6     3238.87     3325.20     73.90 o 
  12   0   6       15.33       14.92      4.79 o 
  13   0   6       34.13       30.75     11.32 o 
  14   0   6       11.32        5.99      7.80 o 
  15   0   6       21.67       12.60      8.14 o 
  16   0   6       30.10       21.34      8.35 o 
  17   0   6       88.83       95.51     10.06 o 
  18   0   6       27.06        6.14      8.25 o 
  19   0   6      138.78      163.31     11.59 o 
  20   0   6      108.04       95.46      9.22 o 
  21   0   6      483.88      496.72     16.75 o 
  22   0   6       92.42       81.20     10.12 o 
  23   0   6      169.54      124.57     10.66 o 
  24   0   6      264.61      217.56     12.26 o 
  25   0   6       99.51       75.19     14.99 o 
  26   0   6      409.29      430.89     19.39 o 
  27   0   6       57.31       89.96     12.01 o 
  28   0   6     1666.90     1633.04     38.87 o 
  29   0   6        5.97       27.76     11.00 o 
  30   0   6     1149.39     1067.38     30.41 o 
  31   0   6       32.40       38.99     13.34 o 
  32   0   6        0.27       14.42     18.28 o 
  33   0   6       28.40       21.26     10.97 o 
  34   0   6       37.09       23.27     11.45 o 
  35   0   6        1.83       13.51     11.02 o 
  36   0   6       71.70       37.49     16.56 o 
  37   0   6        3.35       12.05     18.56 o 
 -41   1   6        6.83        2.18     24.67 o 
 -40   1   6       87.22       94.19     14.91 o 
 -39   1   6        0.50       -1.15     13.21 o 
 -38   1   6        0.13       -7.78     17.61 o 
 -37   1   6        0.16       10.22     11.21 o 
 -36   1   6       98.70       81.86     13.55 o 
 -35   1   6        0.31       12.31     11.01 o 
 -34   1   6        0.83        4.41     20.97 o 
 -33   1   6        2.06        6.89      5.54 o 
 -32   1   6      139.56      117.59      6.85 o 
 -31   1   6       94.74      108.27      7.18 o 
 -30   1   6      241.87      213.63      9.33 o 
 -29   1   6       28.04       29.42      6.20 o 
 -28   1   6       40.54       41.01      6.65 o 
 -27   1   6       60.37       79.70      6.78 o 
 -26   1   6      217.81      231.82      9.37 o 
 -25   1   6      254.35      260.28      8.73 o 
 -24   1   6      583.99      591.56     11.51 o 
 -23   1   6       58.49       67.22      5.56 o 
 -22   1   6      159.26      166.20      6.81 o 
 -21   1   6      561.86      611.96     10.06 o 
 -20   1   6      212.45      232.99      5.81 o 
 -19   1   6     2477.62     2261.65     25.94 o 
 -18   1   6       30.55       36.63      4.25 o 
 -17   1   6      482.52      443.70      8.87 o 
 -16   1   6       15.73       11.20      3.92 o 
 -15   1   6       73.54       73.19      4.03 o 
 -14   1   6      178.61      234.34      6.10 o 
 -13   1   6      868.29      803.91     11.45 o 
 -12   1   6      149.25      197.54      5.84 o 
 -11   1   6       19.72       10.96      3.55 o 
 -10   1   6      523.26      451.98      8.49 o 
  -9   1   6     1152.64     1352.77     16.54 o 
  -8   1   6       83.52       97.56      5.42 o 
  -7   1   6     3192.87     3353.68     34.39 o 
  -6   1   6       23.75       20.34      3.39 o 
  -5   1   6      305.51      272.03      7.11 o 
  -4   1   6       27.09       33.96      4.32 o 
  -3   1   6       22.14       13.13      3.99 o 
  -2   1   6      177.52      180.13      6.80 o 
  -1   1   6      688.38      690.76     12.57 o 
   0   1   6      232.21      274.66      8.42 o 
   1   1   6     1121.30     1152.25     16.13 o 
   2   1   6      152.14      152.48      6.40 o 
   3   1   6     3486.52     3494.93     38.27 o 
   4   1   6      210.49      150.01      6.55 o 
   5   1   6      102.18      109.93      6.03 o 
   6   1   6     1876.62     1664.00     21.41 o 
   7   1   6        0.50        2.98      4.37 o 
   8   1   6      629.15      509.57     11.50 o 
   9   1   6        0.07       -0.49      4.42 o 
  10   1   6        7.46        1.62      4.99 o 
  11   1   6       97.18      121.95      6.89 o 
  12   1   6       98.47      107.56      6.75 o 
  13   1   6      149.22      150.12      7.41 o 
  14   1   6      381.08      345.45      9.82 o 
  15   1   6      228.93      212.58      8.23 o 
  16   1   6       76.81       77.69      7.17 o 
  17   1   6        7.73       20.43      4.66 o 
  18   1   6        0.51       -4.12      5.29 o 
  19   1   6       41.37       24.53      6.25 o 
  20   1   6       45.04       41.90      5.85 o 
  21   1   6      111.51      115.79      7.47 o 
  22   1   6      384.78      388.50     10.74 o 
  23   1   6      159.12      144.39      8.59 o 
  24   1   6       14.14       25.68      6.69 o 
  25   1   6       25.73       29.65      6.65 o 
  26   1   6      290.16      250.60      9.99 o 
  27   1   6      162.94      164.78     11.80 o 
  28   1   6      230.00      243.16     11.50 o 
  29   1   6       91.55      123.85      9.53 o 
  30   1   6      325.61      353.09     12.80 o 
  31   1   6        4.72       11.97      7.71 o 
  32   1   6      467.35      459.27     14.53 o 
  33   1   6        1.86       11.43     10.19 o 
  34   1   6        3.03        9.12      8.35 o 
  35   1   6        8.69        2.93      7.54 o 
  36   1   6       66.14       53.39      9.69 o 
  37   1   6       11.15       29.19     10.76 o 
 -41   2   6        6.20       30.17     13.06 o 
 -40   2   6       28.93       60.09     14.48 o 
 -39   2   6       13.06       19.80     12.17 o 
 -38   2   6       57.73       55.44     13.13 o 
 -37   2   6        2.44       25.00      8.73 o 
 -36   2   6        3.05       -2.84      5.85 o 
 -35   2   6       22.20       25.31      6.61 o 
 -34   2   6      187.92      176.36      9.34 o 
 -33   2   6       20.60       44.78      7.26 o 
 -32   2   6       18.83       22.52      6.91 o 
 -31   2   6      100.55      105.31      8.64 o 
 -30   2   6      418.32      377.98     13.51 o 
 -29   2   6        3.39       -3.42      6.41 o 
 -28   2   6        4.98       -1.28      6.31 o 
 -27   2   6       36.95       43.86      7.32 o 
 -26   2   6        6.83        5.08      6.70 o 
 -25   2   6        7.06        5.03      6.06 o 
 -24   2   6       14.07       24.69      6.38 o 
 -23   2   6      687.19      643.21     14.07 o 
 -22   2   6       25.31       30.47      5.59 o 
 -21   2   6       55.04       45.38      6.29 o 
 -20   2   6        1.81       -0.51      4.65 o 
 -19   2   6        8.45        8.64      4.47 o 
 -18   2   6        0.08        7.69      4.64 o 
 -17   2   6      163.95      182.74      7.10 o 
 -16   2   6      380.39      388.25      9.58 o 
 -15   2   6       29.80       10.01      3.01 o 
 -14   2   6      589.78      580.64     10.01 o 
 -13   2   6      401.26      308.61      6.86 o 
 -12   2   6      435.16      397.79      7.85 o 
 -11   2   6     1415.09     1341.10     16.32 o 
 -10   2   6       10.39       13.67      3.65 o 
  -9   2   6      638.66      698.68     10.69 o 
  -8   2   6        7.12        1.27      3.34 o 
  -7   2   6      142.80      131.03      5.20 o 
  -6   2   6       17.65       26.38      3.85 o 
  -5   2   6      269.66      344.71      8.82 o 
  -4   2   6       35.21       33.50      4.89 o 
  -3   2   6      458.68      452.65      8.80 o 
  -2   2   6       79.98      111.84      6.44 o 
  -1   2   6      157.30      162.37      6.13 o 
   0   2   6       16.05       15.19      4.28 o 
   1   2   6      819.67      838.99     13.12 o 
   2   2   6      492.14      465.56      9.76 o 
   3   2   6      942.26      888.49     14.65 o 
   4   2   6       69.65       93.63      6.23 o 
   5   2   6      231.90      263.68      8.51 o 
   6   2   6      658.26      566.15     16.54 o 
   7   2   6      325.67      312.71      8.77 o 
   8   2   6       30.99       51.27      5.64 o 
   9   2   6      799.60      762.41     13.27 o 
  10   2   6       53.53       47.73      5.63 o 
  11   2   6        0.43        1.82      5.12 o 
  12   2   6      633.73      602.93     12.16 o 
  13   2   6      386.23      365.22     11.59 o 
  14   2   6       14.03       17.24      5.74 o 
  15   2   6       20.69       27.60      5.82 o 
  16   2   6        0.93       -4.61      5.42 o 
  17   2   6        3.10        3.66      5.84 o 
  18   2   6      519.23      519.02     11.99 o 
  19   2   6       39.90       39.91      6.44 o 
  20   2   6      174.60      164.20      8.31 o 
  21   2   6      248.46      257.65     10.12 o 
  22   2   6        3.48       -6.99      6.99 o 
  23   2   6        0.53       -2.46      6.68 o 
  24   2   6      317.55      313.23     10.91 o 
  25   2   6       84.19       92.87      7.98 o 
  26   2   6       35.30       48.43      7.26 o 
  27   2   6       47.58       46.58      7.86 o 
  28   2   6      347.24      351.10     15.56 o 
  29   2   6        5.19       16.73     10.53 o 
  30   2   6      147.13      164.27     11.82 o 
  31   2   6        6.84        5.68      8.64 o 
  32   2   6       33.24       36.32     16.00 o 
  33   2   6        1.39       -8.28      8.28 o 
  34   2   6      111.16       97.34     12.51 o 
  35   2   6        0.59        3.22     25.14 o 
  36   2   6        7.50        4.56     15.05 o 
  37   2   6        0.16       15.26     15.54 o 
 -40   3   6        0.64       -3.71     19.69 o 
 -39   3   6       10.96        5.10     19.23 o 
 -38   3   6       21.06       24.88     11.31 o 
 -37   3   6        0.40        2.18      6.94 o 
 -36   3   6       73.76       90.56      8.78 o 
 -35   3   6        0.31       -6.68     11.40 o 
 -34   3   6       10.10       25.00      7.57 o 
 -33   3   6       44.89       49.63      8.05 o 
 -32   3   6      246.72      229.89     11.21 o 
 -31   3   6      111.48      143.73      9.73 o 
 -30   3   6      305.97      281.03     11.97 o 
 -29   3   6        7.79       14.04      7.12 o 
 -28   3   6        1.71       -4.47      7.57 o 
 -27   3   6      176.79      182.30     10.10 o 
 -26   3   6      304.85      297.76     11.84 o 
 -25   3   6       47.20       61.19     13.72 o 
 -24   3   6      713.55      665.05     17.11 o 
 -23   3   6      197.63      191.77      9.19 o 
 -22   3   6      109.75      123.23      7.99 o 
 -21   3   6      295.32      280.83      9.58 o 
 -20   3   6       12.14       33.21      5.97 o 
 -19   3   6     1053.05     1058.76     18.10 o 
 -18   3   6      196.00      211.38      7.86 o 
 -17   3   6       16.34       19.05      5.17 o 
 -16   3   6      243.06      244.99      8.83 o 
 -15   3   6       59.52       40.20      5.41 o 
 -14   3   6        7.09       11.18      4.89 o 
 -13   3   6      585.64      647.78     12.39 o 
 -12   3   6      103.52      107.85      6.27 o 
 -11   3   6      630.46      610.36      9.30 o 
 -10   3   6       77.54       84.37      4.12 o 
  -9   3   6       98.16       89.83      4.79 o 
  -8   3   6      119.34      122.60      4.97 o 
  -7   3   6       36.52       52.35      5.01 o 
  -6   3   6       19.47       10.19      3.54 o 
  -5   3   6      280.01      270.56      7.27 o 
  -4   3   6      148.90      213.86      7.45 o 
  -3   3   6       28.34       24.20      4.89 o 
  -2   3   6      386.08      380.00     10.51 o 
  -1   3   6      155.18      196.74      7.44 o 
   0   3   6      526.51      546.61     10.47 o 
   1   3   6     1294.93     1229.11     17.68 o 
   2   3   6      444.08      452.18      9.93 o 
   3   3   6      700.08      644.59     11.48 o 
   4   3   6      684.49      615.45     11.36 o 
   5   3   6       55.80       50.91      5.22 o 
   6   3   6      151.82      127.27      6.31 o 
   7   3   6      302.44      323.37      8.81 o 
   8   3   6        0.84       -1.57      5.26 o 
   9   3   6      149.50      172.14      7.11 o 
  10   3   6       60.64       64.05      5.85 o 
  11   3   6       14.42        1.08      5.05 o 
  12   3   6      121.65      119.06      6.66 o 
  13   3   6      295.36      314.14      9.26 o 
  14   3   6      243.83      199.62      7.88 o 
  15   3   6      463.57      497.25     11.34 o 
  16   3   6      361.14      365.50      9.97 o 
  17   3   6      384.70      383.20     10.02 o 
  18   3   6        0.86        2.93      6.69 o 
  19   3   6       68.08       47.59      7.40 o 
  20   3   6       99.37       88.16      7.29 o 
  21   3   6      185.25      207.15      9.32 o 
  22   3   6        0.55       -4.46      7.10 o 
  23   3   6       57.85       41.72      8.16 o 
  24   3   6       77.67       77.88      8.70 o 
  25   3   6      130.65      149.11     10.03 o 
  26   3   6      503.13      451.14     14.64 o 
  27   3   6        1.62       11.57      9.94 o 
  28   3   6      151.99      153.31     10.37 o 
  29   3   6       22.01       27.09     10.80 o 
  30   3   6      200.50      155.11     10.11 o 
  31   3   6        9.62        7.97      8.09 o 
  32   3   6       85.66       90.83     11.07 o 
  33   3   6        8.14       13.13     12.16 o 
  34   3   6        3.38       27.93     15.64 o 
  35   3   6        0.05       26.83     15.32 o 
  36   3   6       46.91       76.76     17.58 o 
 -40   4   6        5.07        1.85     19.69 o 
 -39   4   6       11.13        2.81     12.43 o 
 -38   4   6       18.22       43.46     10.03 o 
 -37   4   6        0.08        6.99      9.21 o 
 -36   4   6        7.08       33.11     10.17 o 
 -35   4   6       39.74       69.37     11.12 o 
 -34   4   6       91.70       85.90     17.46 o 
 -33   4   6       49.61       61.81     10.88 o 
 -32   4   6       52.57       63.60     11.19 o 
 -31   4   6        0.18       -8.86      8.86 o 
 -30   4   6        0.27       10.87      9.50 o 
 -29   4   6      167.34      147.75     12.82 o 
 -28   4   6        4.81       -4.25      9.02 o 
 -27   4   6       13.16       10.50      9.42 o 
 -26   4   6       29.21       20.40      9.56 o 
 -25   4   6      306.59      306.80     11.64 o 
 -24   4   6       59.39       72.43      6.82 o 
 -23   4   6      688.16      690.10     15.25 o 
 -22   4   6      572.23      599.37     16.45 o 
 -21   4   6      708.72      689.75     25.31 o 
 -20   4   6      359.75      343.48     10.33 o 
 -19   4   6       11.70       12.44      5.60 o 
 -18   4   6      299.81      332.29     10.19 o 
 -17   4   6      128.51      104.94      7.05 o 
 -16   4   6       14.27        5.16      5.50 o 
 -15   4   6      102.02       75.84      5.94 o 
 -14   4   6       25.56       29.76      6.99 o 
 -13   4   6       71.65       61.81      5.70 o 
 -12   4   6      333.40      344.79      9.57 o 
 -11   4   6      159.13      194.46      7.58 o 
 -10   4   6      650.67      623.92     14.95 o 
  -9   4   6       49.98       46.24      5.59 o 
  -8   4   6       13.06        7.32      3.21 o 
  -7   4   6      511.54      485.55      8.48 o 
  -6   4   6        0.38        0.31      3.22 o 
  -5   4   6      458.19      491.30      9.38 o 
  -4   4   6       15.79       20.75      3.96 o 
  -3   4   6      351.52      369.59      9.98 o 
  -2   4   6       18.01       21.39      3.71 o 
  -1   4   6      625.40      588.61     12.66 o 
   0   4   6       24.75       18.89      5.11 o 
   1   4   6       32.62       29.74      5.25 o 
   2   4   6      827.41      772.00     13.99 o 
   3   4   6       32.39       23.74      4.40 o 
   4   4   6        6.20       22.62      4.88 o 
   5   4   6      692.84      680.17     11.91 o 
   6   4   6       61.28       65.05      5.47 o 
   7   4   6      112.54      143.17      6.82 o 
   8   4   6      203.54      210.22      7.43 o 
   9   4   6        1.21       -4.80      4.80 o 
  10   4   6       24.58       30.27      5.31 o 
  11   4   6      417.58      415.78      9.96 o 
  12   4   6        1.02       -5.02      5.02 o 
  13   4   6        8.23        6.59      5.25 o 
  14   4   6        0.00        0.87      6.18 o 
  15   4   6      257.49      287.33     10.19 o 
  16   4   6      274.11      275.68     10.38 o 
  17   4   6      558.62      592.59     14.17 o 
  18   4   6      184.70      208.65     10.27 o 
  19   4   6      185.46      158.66      9.23 o 
  20   4   6      140.57      165.41     10.03 o 
  21   4   6       21.11       22.50      7.54 o 
  22   4   6      126.68      126.03      9.40 o 
  23   4   6        4.03        2.88      7.03 o 
  24   4   6      199.34      204.01     13.45 o 
  25   4   6        0.22        0.05      6.93 o 
  26   4   6       23.91       14.16      7.57 o 
  27   4   6        9.02       -2.07      7.30 o 
  28   4   6       54.17       39.80      7.77 o 
  29   4   6        0.16        5.07      6.85 o 
  30   4   6        8.10       11.67      6.84 o 
  31   4   6        0.03       -4.94      8.08 o 
  32   4   6       64.95       53.60     16.04 o 
  33   4   6        7.11       12.60     14.82 o 
  34   4   6      299.57      357.55     24.57 o 
  35   4   6        7.46        9.82     15.64 o 
 -39   5   6        1.35       14.14     10.57 o 
 -38   5   6       75.85      115.19     13.05 o 
 -37   5   6       26.88       39.55     11.42 o 
 -36   5   6       39.74       48.65     11.42 o 
 -35   5   6       11.30       16.19     10.63 o 
 -34   5   6        1.77        5.17      9.61 o 
 -33   5   6       27.64       33.68     11.17 o 
 -32   5   6       27.88       37.79     15.23 o 
 -31   5   6       24.75       24.39     10.66 o 
 -30   5   6        2.15       11.15      9.81 o 
 -29   5   6        1.40        7.31      9.82 o 
 -28   5   6        0.05       -0.13     11.23 o 
 -27   5   6      430.74      385.55     18.50 o 
 -26   5   6       29.58       32.72      9.02 o 
 -25   5   6      167.12      208.89     12.30 o 
 -24   5   6       92.54      118.60     10.87 o 
 -23   5   6      275.44      279.16     13.44 o 
 -22   5   6       23.80       55.50      9.73 o 
 -21   5   6        2.94        7.18      8.41 o 
 -20   5   6      101.29       95.58     10.89 o 
 -19   5   6       12.29       23.16      9.03 o 
 -18   5   6      202.41      198.95     12.53 o 
 -17   5   6        2.43       13.73      7.56 o 
 -16   5   6      490.69      438.30     11.95 o 
 -15   5   6       23.97       13.66      5.44 o 
 -14   5   6       37.01       54.95      7.35 o 
 -13   5   6      188.00      159.11      8.46 o 
 -12   5   6       66.53       50.10      6.22 o 
 -11   5   6       78.83       92.03      6.83 o 
 -10   5   6       68.06       56.54      5.80 o 
  -9   5   6       27.40       29.38      5.32 o 
  -8   5   6       22.66       29.03      5.32 o 
  -7   5   6       86.64      104.53      6.42 o 
  -6   5   6        4.13       -1.36      4.33 o 
  -5   5   6       15.60       10.74      2.50 o 
  -4   5   6      184.56      169.99      5.96 o 
  -3   5   6      313.53      282.75      7.37 o 
  -2   5   6      498.10      490.52     13.31 o 
  -1   5   6      400.82      451.21     12.30 o 
   0   5   6      137.30      122.28      6.75 o 
   1   5   6       17.48       14.87      5.21 o 
   2   5   6      186.93      196.37      7.78 o 
   3   5   6      145.79      167.35      7.42 o 
   4   5   6      459.41      462.78     11.09 o 
   5   5   6      351.67      349.06      9.85 o 
   6   5   6       96.55       89.73      6.22 o 
   7   5   6        0.01        2.83      4.53 o 
   8   5   6       35.04       30.69      4.99 o 
   9   5   6      107.80      102.61      6.15 o 
  10   5   6      233.95      223.99      8.51 o 
  11   5   6       60.97       43.94      6.47 o 
  12   5   6      297.68      283.88      9.84 o 
  13   5   6      110.38      124.54      8.53 o 
  14   5   6        7.52        0.07      6.58 o 
  15   5   6      386.15      397.02     12.52 o 
  16   5   6     1175.13     1176.78     21.31 o 
  17   5   6      392.02      382.27     12.54 o 
  18   5   6        0.83       -0.07      6.58 o 
  19   5   6        0.62       -0.49      6.56 o 
  20   5   6      432.85      418.14     13.41 o 
  21   5   6      268.78      267.16     11.15 o 
  22   5   6      248.54      204.39     10.13 o 
  23   5   6      241.69      222.38     10.23 o 
  24   5   6       15.58       10.05      6.65 o 
  25   5   6       47.86       53.18      7.29 o 
  26   5   6       41.03       36.39      6.67 o 
  27   5   6       25.37       31.41      6.23 o 
  28   5   6        4.87       11.91     10.67 o 
  29   5   6       11.43        6.05     12.49 o 
  30   5   6        0.50       14.45     12.69 o 
  31   5   6        0.72        3.28     18.83 o 
  32   5   6       12.29       17.33     12.79 o 
  33   5   6        1.21       -6.14     14.42 o 
  34   5   6        0.59        4.42     14.82 o 
 -37   6   6        1.59       -2.78     20.85 o 
 -36   6   6       83.88       38.92     23.17 o 
 -35   6   6       36.83       61.62     22.24 o 
 -34   6   6       35.12       42.86     22.70 o 
 -33   6   6       12.13      -10.19     19.00 o 
 -32   6   6       16.09        7.88     19.69 o 
 -31   6   6      146.08      208.27     27.34 o 
 -30   6   6      109.85      123.25     24.33 o 
 -29   6   6       24.09       44.71     20.39 o 
 -28   6   6       22.31       36.37     19.69 o 
 -27   6   6        0.57       31.46     13.35 o 
 -26   6   6       64.75       78.29     12.85 o 
 -25   6   6       14.11       25.63      9.17 o 
 -24   6   6       26.36       14.01      8.89 o 
 -23   6   6      230.45      217.32     13.34 o 
 -22   6   6      125.55      150.05     12.22 o 
 -21   6   6     1199.22     1136.10     30.19 o 
 -20   6   6      169.95      197.43     12.73 o 
 -19   6   6      546.86      536.47     20.85 o 
 -18   6   6       99.85      119.52     11.24 o 
 -17   6   6      236.91      286.03     21.85 o 
 -16   6   6       56.76       78.49      9.42 o 
 -15   6   6      124.91      112.76     10.02 o 
 -14   6   6      271.24      289.47     16.92 o 
 -13   6   6        7.91       23.90      5.57 o 
 -12   6   6      643.13      611.90     13.72 o 
 -11   6   6      394.71      385.76     11.22 o 
 -10   6   6       75.22       93.18      8.61 o 
  -9   6   6       39.26       31.62      6.67 o 
  -8   6   6       27.38       33.16      5.74 o 
  -7   6   6      595.42      510.28     12.35 o 
  -6   6   6       58.34       52.96      5.89 o 
  -5   6   6       47.44       62.63      6.10 o 
  -4   6   6      278.18      326.62      9.75 o 
  -3   6   6      597.25      540.04     10.63 o 
  -2   6   6        0.19        0.33      3.45 o 
  -1   6   6       63.91       70.48      5.70 o 
   0   6   6      394.92      377.50      9.85 o 
   1   6   6      219.65      229.96      8.00 o 
   2   6   6       51.11       66.82      6.06 o 
   3   6   6     1009.60      947.36     15.92 o 
   4   6   6       50.39       51.71      6.02 o 
   5   6   6        4.74       14.94      5.39 o 
   6   6   6      294.53      312.16     11.43 o 
   7   6   6       29.92       46.99      5.44 o 
   8   6   6      408.71      409.23     13.17 o 
   9   6   6      252.05      223.93      8.30 o 
  10   6   6       29.34       37.21      5.99 o 
  11   6   6      120.31       96.90      7.66 o 
  12   6   6       38.65       27.66      6.63 o 
  13   6   6        7.87        0.43      6.26 o 
  14   6   6      272.52      261.63     10.40 o 
  15   6   6       96.39       78.03      7.80 o 
  16   6   6        4.32        7.74      7.03 o 
  17   6   6        2.06        3.02      5.83 o 
  18   6   6       34.39       24.04      6.25 o 
  19   6   6      377.02      346.02     10.98 o 
  20   6   6      150.35      186.10     11.47 o 
  21   6   6      435.11      401.64     12.16 o 
  22   6   6      136.13      130.15      7.96 o 
  23   6   6        1.13       -3.68      5.24 o 
  24   6   6      126.47      104.13     10.03 o 
  25   6   6       37.83       19.65     12.10 o 
  26   6   6        5.99       13.63     11.71 o 
  27   6   6        1.39      -11.97     14.34 o 
  28   6   6        6.30      -11.63     16.99 o 
  29   6   6        0.27       -4.87     15.78 o 
  30   6   6        2.83       16.22     17.64 o 
  31   6   6        0.02       15.73     13.92 o 
  32   6   6       14.43       15.26     13.08 o 
  33   6   6        0.05       -5.23     12.87 o 
 -36   7   6        1.90       -2.09     20.16 o 
 -35   7   6       14.29       11.82     22.01 o 
 -34   7   6       13.84       25.48     22.01 o 
 -33   7   6       34.32       22.47     21.55 o 
 -32   7   6       48.14       20.16     21.08 o 
 -31   7   6        4.47       -2.78     19.69 o 
 -30   7   6       13.71        3.48     19.69 o 
 -29   7   6       32.21       20.16     20.85 o 
 -28   7   6      102.50      132.03     18.15 o 
 -27   7   6      173.98      158.79     18.22 o 
 -26   7   6      117.14      147.36     18.22 o 
 -25   7   6       42.15       51.83     15.56 o 
 -24   7   6      141.31      163.88     18.27 o 
 -23   7   6       52.70       37.93     38.92 o 
 -22   7   6       20.22       19.59     13.49 o 
 -21   7   6      125.17      160.82     17.81 o 
 -20   7   6      177.07      171.76     17.81 o 
 -19   7   6      238.02      210.80     18.92 o 
 -18   7   6       10.66       44.54     14.55 o 
 -17   7   6      669.72      733.50     30.08 o 
 -16   7   6      749.36      708.85     29.53 o 
 -15   7   6       86.80      108.27     13.51 o 
 -14   7   6      192.94      165.93     12.70 o 
 -13   7   6       39.13       58.84     10.47 o 
 -12   7   6      190.44      203.72     13.48 o 
 -11   7   6       41.35       39.04      7.59 o 
 -10   7   6       11.07        5.04      4.21 o 
  -9   7   6       12.90       13.49      5.78 o 
  -8   7   6      361.25      358.19     12.48 o 
  -7   7   6       16.82        8.67      6.06 o 
  -6   7   6       19.88       21.61      6.44 o 
  -5   7   6      316.38      313.33     11.33 o 
  -4   7   6      196.32      195.32      8.31 o 
  -3   7   6       11.08        7.14      5.28 o 
  -2   7   6        0.97        8.48      5.89 o 
  -1   7   6       59.76       66.22      6.88 o 
   0   7   6      157.01      174.95      7.00 o 
   1   7   6       29.89       37.08      5.28 o 
   2   7   6      274.58      278.16      8.59 o 
   3   7   6      172.22      167.76      7.50 o 
   4   7   6        6.22        5.40      5.73 o 
   5   7   6        1.20        7.35      6.20 o 
   6   7   6        0.13       -5.85      5.85 o 
   7   7   6      615.91      594.57     15.89 o 
   8   7   6       96.07       84.43      8.67 o 
   9   7   6       25.42       34.03      7.74 o 
  10   7   6        6.84        6.68      7.24 o 
  11   7   6        8.79       12.71      8.80 o 
  12   7   6      163.60      138.99     10.71 o 
  13   7   6      244.66      262.53     12.73 o 
  14   7   6        0.06       -5.33      6.00 o 
  15   7   6       58.52       23.67      6.74 o 
  16   7   6       15.39       -0.86      5.31 o 
  17   7   6       24.29       15.66      5.40 o 
  18   7   6        4.83        5.78      5.02 o 
  19   7   6      107.49      110.82      6.34 o 
  20   7   6      114.95      125.52     13.38 o 
  21   7   6       53.87       68.61     12.24 o 
  22   7   6       71.53       88.89     13.26 o 
  23   7   6        0.00        5.76     11.36 o 
  24   7   6       56.10       43.87     14.27 o 
  25   7   6        9.28        9.30     12.99 o 
  26   7   6        6.64        8.15     11.88 o 
  27   7   6       18.36        4.98     15.10 o 
  28   7   6       29.40       30.61     13.02 o 
  29   7   6       12.10        3.02     21.84 o 
  30   7   6       22.89       30.44     17.89 o 
  31   7   6        4.53       12.05     19.71 o 
  32   7   6        2.19        6.90     15.36 o 
 -34   8   6        4.80       -5.79     21.55 o 
 -33   8   6       11.32        4.17     21.08 o 
 -32   8   6        2.98       -3.48     19.92 o 
 -31   8   6       44.52       84.79     23.86 o 
 -30   8   6       78.24       70.20     23.63 o 
 -29   8   6      201.65      237.62     21.52 o 
 -28   8   6        0.10        5.53     15.03 o 
 -27   8   6       10.86       10.71     16.45 o 
 -26   8   6       15.42       13.95     15.08 o 
 -25   8   6      106.90      126.11     17.81 o 
 -24   8   6      202.47      226.77     41.12 o 
 -23   8   6        0.92      -14.14     26.29 o 
 -22   8   6       14.60        4.44     14.14 o 
 -21   8   6       76.58       94.95     16.80 o 
 -20   8   6      238.19      265.10     30.93 o 
 -19   8   6      192.81      274.37     37.53 o 
 -18   8   6      384.99      434.93     30.35 o 
 -17   8   6        5.10       37.78     14.87 o 
 -16   8   6      322.73      319.90     25.48 o 
 -15   8   6       62.28       66.24     18.19 o 
 -14   8   6       65.02       69.27     14.77 o 
 -13   8   6      190.59      206.99     15.13 o 
 -12   8   6       13.90       -5.23     10.08 o 
 -11   8   6       16.57       15.67     10.64 o 
 -10   8   6        8.04        4.63      6.62 o 
  -9   8   6      226.66      241.16     11.12 o 
  -8   8   6      195.22      211.04     13.54 o 
  -7   8   6        1.20       16.28      7.34 o 
  -6   8   6      206.72      176.02     10.41 o 
  -5   8   6       25.72       17.94      7.64 o 
  -4   8   6        8.03       13.67      7.96 o 
  -3   8   6        0.14       -4.78      7.07 o 
  -2   8   6        6.12        4.88      7.28 o 
  -1   8   6       84.30      105.24      7.79 o 
   0   8   6      287.04      312.41     13.73 o 
   1   8   6     1710.68     1657.75     32.07 o 
   2   8   6       50.50       69.69      6.54 o 
   3   8   6      521.18      561.71     14.28 o 
   4   8   6        0.60        0.56      9.26 o 
   5   8   6       43.64       61.06      8.21 o 
   6   8   6       68.18       67.14      8.67 o 
   7   8   6        0.06        1.99     10.50 o 
   8   8   6      174.22      158.00     12.91 o 
   9   8   6       34.98       49.13      8.51 o 
  10   8   6       20.92       19.38      9.26 o 
  11   8   6      436.66      412.17     14.65 o 
  12   8   6       43.12       35.44      8.13 o 
  13   8   6      121.46      121.27      9.55 o 
  14   8   6      167.47      179.71     10.51 o 
  15   8   6        0.45        1.10      4.96 o 
  16   8   6       28.31       41.72      7.26 o 
  17   8   6       12.22        4.42     10.30 o 
  18   8   6      187.06      149.74     14.65 o 
  19   8   6      209.75      227.10     16.47 o 
  20   8   6      190.51      195.35     20.76 o 
  21   8   6      110.84      136.58     26.06 o 
  22   8   6       80.79       86.20     18.67 o 
  23   8   6        0.21      -14.47     21.66 o 
  24   8   6       19.66        6.02     15.63 o 
  25   8   6        0.85      -11.15     11.15 o 
  26   8   6        0.43        5.81     11.62 o 
  27   8   6        6.45        1.59     11.95 o 
  28   8   6        4.01       -0.60     19.35 o 
  29   8   6        0.00       -6.13     12.75 o 
  30   8   6        0.26       -2.70     13.01 o 
 -32   9   6        0.68        7.88     21.55 o 
 -31   9   6       14.83       14.13     21.31 o 
 -30   9   6       12.88       38.45     21.55 o 
 -29   9   6        0.01       21.62     30.81 o 
 -28   9   6        5.43        5.09     16.03 o 
 -27   9   6        0.36        8.45     16.56 o 
 -26   9   6        1.39       -2.10     15.84 o 
 -25   9   6       15.89      -10.77     14.42 o 
 -24   9   6        8.85       40.46     19.11 o 
 -23   9   6       97.23       83.54     17.35 o 
 -22   9   6       67.00       86.19     17.33 o 
 -21   9   6        5.74       22.48     15.59 o 
 -20   9   6      116.82      136.63     26.41 o 
 -19   9   6      119.29      122.75     17.57 o 
 -18   9   6      105.58      145.58     17.65 o 
 -17   9   6      280.28      294.99     21.06 o 
 -16   9   6       48.53       98.50     16.36 o 
 -15   9   6      135.59      148.83     17.01 o 
 -14   9   6      160.48      182.27     32.43 o 
 -13   9   6        6.57       20.12     13.01 o 
 -12   9   6       10.12       30.76     10.88 o 
 -11   9   6       11.95       18.64     10.51 o 
 -10   9   6      170.21      180.92     31.67 o 
  -9   9   6       10.45       23.71      7.86 o 
  -8   9   6       40.31       54.87      7.92 o 
  -7   9   6      666.11      616.91     17.69 o 
  -6   9   6        6.66        2.42      8.68 o 
  -5   9   6      103.31       98.01     11.19 o 
  -4   9   6      120.61      107.11     11.54 o 
  -3   9   6      117.50      124.08     12.01 o 
  -2   9   6        7.05        0.59      9.14 o 
  -1   9   6      466.56      425.75     18.00 o 
   0   9   6        2.07        0.26      9.63 o 
   1   9   6       20.25       31.30     10.22 o 
   2   9   6       32.07       34.60     10.44 o 
   3   9   6       50.95       66.12     10.99 o 
   4   9   6      427.38      401.87     12.74 o 
   5   9   6        0.04       -1.48      6.13 o 
   6   9   6       31.09        9.89      6.69 o 
   7   9   6       88.96       90.81      8.65 o 
   8   9   6        0.89       -6.75      6.75 o 
   9   9   6        0.13       -6.72      6.89 o 
  10   9   6        2.27       -2.86      6.70 o 
  11   9   6        2.75       -1.15      6.75 o 
  12   9   6        1.57       -6.03      6.03 o 
  13   9   6        2.64        4.10      5.27 o 
  14   9   6       11.91        6.95     10.22 o 
  15   9   6       15.39       30.80     10.68 o 
  16   9   6       29.09        5.30     10.95 o 
  17   9   6      149.65      120.10     14.01 o 
  18   9   6       10.21       15.42     11.45 o 
  19   9   6       31.55       20.76     11.83 o 
  20   9   6       55.46       59.12     17.66 o 
  21   9   6        1.43       -2.06     16.62 o 
  22   9   6        7.89        7.06     25.14 o 
  23   9   6       21.59       30.99     17.49 o 
  24   9   6        9.06       -6.59     17.61 o 
  25   9   6        5.04       10.20     33.36 o 
  26   9   6       26.09       70.96     19.03 o 
  27   9   6       30.48       54.88     50.85 o 
 -29  10   6        0.26       16.93     16.66 o 
 -28  10   6       36.30       18.80     17.29 o 
 -27  10   6        1.18       21.75     16.41 o 
 -26  10   6       45.00       57.12     18.03 o 
 -25  10   6        0.02       -6.22     15.42 o 
 -24  10   6        3.47      -14.55     14.55 o 
 -23  10   6        0.16       10.13     15.51 o 
 -22  10   6      114.86      147.39     18.77 o 
 -21  10   6       10.50        2.19     14.87 o 
 -20  10   6       57.07       90.39     42.40 o 
 -19  10   6       29.38        3.69     14.73 o 
 -18  10   6       10.52       29.00     17.14 o 
 -17  10   6      284.67      351.67     23.14 o 
 -16  10   6       11.89       20.35     15.06 o 
 -15  10   6      303.11      315.34     21.49 o 
 -14  10   6       21.01       16.47     13.75 o 
 -13  10   6      182.54      194.88     17.96 o 
 -12  10   6      410.10      406.15     26.45 o 
 -11  10   6        1.52        2.46     15.29 o 
 -10  10   6       72.91       68.34     16.95 o 
  -9  10   6       37.77       42.89     16.37 o 
  -8  10   6       18.30       29.97     18.77 o 
  -7  10   6        6.04        8.16     12.19 o 
  -6  10   6        0.09       -8.72      8.72 o 
  -5  10   6        0.53       -7.37     13.26 o 
  -4  10   6       34.81       51.80     10.56 o 
  -3  10   6      183.83      209.01     13.98 o 
  -2  10   6        2.49       -1.61      9.49 o 
  -1  10   6        3.85        6.20      9.57 o 
   0  10   6       15.74        3.02      9.83 o 
   1  10   6       58.88       59.66     10.97 o 
   2  10   6       75.48       62.17     11.26 o 
   3  10   6      111.86      111.76     16.84 o 
   4  10   6        1.05       -7.36      9.37 o 
   5  10   6      120.86      121.76     12.11 o 
   6  10   6       24.93       14.61      7.19 o 
   7  10   6       19.92       12.17      6.42 o 
   8  10   6       24.97       29.48      6.89 o 
   9  10   6       16.47       12.47      6.24 o 
  10  10   6        8.88      -10.94     10.94 o 
  11  10   6       10.20       13.90      9.82 o 
  12  10   6       29.60       15.00      9.97 o 
  13  10   6        1.59        1.16     10.03 o 
  14  10   6        0.10        8.25     10.23 o 
  15  10   6       49.32       53.13     12.15 o 
  16  10   6        9.32       15.60     16.64 o 
  17  10   6       92.53       90.59     13.15 o 
  18  10   6       18.61       17.03     11.68 o 
  19  10   6        7.87       -6.27     12.66 o 
  20  10   6        0.17      -10.89     16.79 o 
  21  10   6       11.61       21.99     17.77 o 
  22  10   6        5.80        1.64     26.64 o 
  23  10   6        9.19      -16.18     17.00 o 
  24  10   6        9.36      -20.19     30.46 o 
  25  10   6        0.06       35.21     24.56 o 
 -25  11   6        2.43       37.16     20.50 o 
 -24  11   6       43.65       71.79     17.57 o 
 -23  11   6       55.33       50.53     18.88 o 
 -22  11   6       46.27      106.34     32.20 o 
 -21  11   6       34.64       45.87     31.74 o 
 -20  11   6      165.23      218.93     37.30 o 
 -19  11   6        0.00        6.49     27.80 o 
 -18  11   6       33.29        0.46     29.89 o 
 -17  11   6        8.89       -7.88     29.65 o 
 -16  11   6        0.44      -17.61     28.73 o 
 -15  11   6        0.00      -28.73     28.73 o 
 -14  11   6        0.08       -5.10     26.87 o 
 -13  11   6       69.26      103.32     32.90 o 
 -12  11   6       11.21       28.03     29.89 o 
 -11  11   6        0.43       -5.59     15.01 o 
 -10  11   6       23.44       28.28     16.06 o 
  -9  11   6        8.72       -6.91     20.04 o 
  -8  11   6        3.76       30.84     17.84 o 
  -7  11   6        3.38      -13.12     13.12 o 
  -6  11   6        6.40       -8.03     15.65 o 
  -5  11   6        0.24        4.88      9.56 o 
  -4  11   6       49.93       25.57     19.15 o 
  -3  11   6       40.17       18.40     10.13 o 
  -2  11   6        2.38        7.48     10.09 o 
  -1  11   6      117.80      135.87     12.77 o 
   0  11   6        0.07        7.75     10.22 o 
   1  11   6       10.21       22.52     10.29 o 
   2  11   6      135.22      144.24     12.87 o 
   3  11   6        9.74       19.27      9.86 o 
   4  11   6        0.08       -7.22      8.76 o 
   5  11   6       29.65       17.23      9.14 o 
   6  11   6       30.27       15.68     10.06 o 
   7  11   6      122.58       83.39     32.90 o 
   8  11   6       51.30       44.19     14.62 o 
   9  11   6        5.71        0.38      7.37 o 
  10  11   6        0.91      -10.70     10.70 o 
  11  11   6        0.63       -2.90      8.84 o 
  12  11   6        0.04       -1.90     14.13 o 
  13  11   6       18.86       11.20     10.22 o 
  14  11   6       21.65       12.71     10.38 o 
  15  11   6        1.52       -3.52     11.10 o 
  16  11   6       47.99       22.49     12.12 o 
  17  11   6        0.46      -10.72     10.72 o 
  18  11   6       12.51       12.56     15.39 o 
  19  11   6        0.76        0.88     11.04 o 
  20  11   6        0.25      -15.30     30.85 o 
  21  11   6        0.03      -17.02     17.02 o 
 -21  12   6        0.06       36.84     32.67 o 
 -20  12   6       69.05       93.36     33.82 o 
 -19  12   6       13.20       18.77     31.28 o 
 -18  12   6       51.69       65.33     32.90 o 
 -17  12   6        0.00       35.68     31.97 o 
 -16  12   6        0.84       -9.27     29.65 o 
 -15  12   6       89.36       89.19     33.13 o 
 -14  12   6       25.87       43.09     29.89 o 
 -13  12   6       67.42       96.84     33.59 o 
 -12  12   6        0.42      -28.96     28.96 o 
 -11  12   6       61.03       27.52     16.62 o 
 -10  12   6       14.25      -16.91     16.91 o 
  -9  12   6       40.99       18.74     30.00 o 
  -8  12   6       18.77        6.67     21.31 o 
  -7  12   6        0.51      -13.50     13.50 o 
  -6  12   6       12.17       27.48     14.93 o 
  -5  12   6       54.34       25.40     18.82 o 
  -4  12   6       12.55       -2.64      9.73 o 
  -3  12   6        1.82       -4.39      9.94 o 
  -2  12   6       40.35       37.79     15.46 o 
  -1  12   6        8.49       -3.15      9.75 o 
   0  12   6      198.08      176.49     21.03 o 
   1  12   6      101.39      119.16     12.26 o 
   2  12   6       16.18        2.46      8.90 o 
   3  12   6        0.14       -8.20      8.20 o 
   4  12   6        0.16       -4.53     15.59 o 
   5  12   6        0.42       -2.92     15.13 o 
   6  12   6       18.49       22.14     16.80 o 
   7  12   6       23.81        0.20     28.15 o 
   8  12   6        6.93       12.01     16.64 o 
   9  12   6       63.92       60.38     18.02 o 
  10  12   6        0.04        4.61     16.97 o 
  11  12   6        0.00       -7.97     18.30 o 
  12  12   6        0.32        6.74     18.65 o 
  13  12   6       41.65       10.12     17.58 o 
  14  12   6        1.23       -0.59     19.11 o 
  15  12   6       10.93       18.79     18.03 o 
  16  12   6        1.82      -17.07     17.07 o 
  17  12   6        3.08       18.07     26.41 o 
 -14  13   6        5.98       -8.34     30.81 o 
 -13  13   6       68.70      102.40     35.21 o 
 -12  13   6        2.31      -13.86     13.86 o 
 -11  13   6      123.94      152.83     20.23 o 
 -10  13   6        0.00       -4.86     14.49 o 
  -9  13   6       16.06       -4.19     14.30 o 
  -8  13   6       12.24       -5.32     14.83 o 
  -7  13   6      154.80      199.19     19.93 o 
  -6  13   6       15.93       20.27     14.12 o 
  -5  13   6       18.10        8.78     13.96 o 
  -4  13   6       25.12       29.94     15.11 o 
  -3  13   6       14.93        8.07     14.93 o 
  -2  13   6        5.62       -3.51     15.19 o 
  -1  13   6       10.78        6.22     15.63 o 
   0  13   6        3.79      -15.12     15.12 o 
   1  13   6        0.27      -15.15     15.15 o 
   2  13   6        1.04       -0.45     20.62 o 
   3  13   6        3.42        1.37     16.34 o 
   4  13   6       16.20       25.55     22.70 o 
   5  13   6       35.63       47.75     18.07 o 
   6  13   6        3.45       -0.84     20.50 o 
   7  13   6       25.65       23.12     18.42 o 
   8  13   6        8.32       -6.74     17.90 o 
   9  13   6       16.07       39.31     26.41 o 
  10  13   6        7.77        2.26     17.42 o 
 -39   1   7        0.93        5.74     12.69 o 
 -38   1   7       27.16       28.52     12.58 o 
 -37   1   7        3.47        0.78     11.76 o 
 -36   1   7        0.45       -9.96     10.98 o 
 -35   1   7       18.08       20.14     11.93 o 
 -34   1   7       25.78       47.57     12.60 o 
 -33   1   7        0.10      -11.15     11.15 o 
 -32   1   7       18.98       25.29      7.32 o 
 -31   1   7        0.76        8.63      5.42 o 
 -30   1   7        9.39        7.20      5.68 o 
 -29   1   7      240.79      238.27     10.30 o 
 -28   1   7       12.08       12.77      6.18 o 
 -27   1   7       37.07       49.56      6.99 o 
 -26   1   7      549.47      492.47     14.31 o 
 -25   1   7      247.67      229.65     10.64 o 
 -24   1   7     1222.92     1067.03     22.33 o 
 -23   1   7        1.75        7.33      6.37 o 
 -22   1   7        8.20       20.45      5.43 o 
 -21   1   7      234.75      247.88      9.65 o 
 -20   1   7     1074.96     1124.53     16.77 o 
 -19   1   7      627.12      591.66     11.12 o 
 -18   1   7      391.63      340.73      9.07 o 
 -17   1   7      258.22      247.48     10.09 o 
 -16   1   7      654.71      618.04     11.48 o 
 -15   1   7        1.06        1.40      4.37 o 
 -14   1   7       19.60       16.73      4.07 o 
 -13   1   7      196.76      198.89      6.35 o 
 -12   1   7       46.11       36.65      4.45 o 
 -11   1   7        2.66       -3.41      3.76 o 
 -10   1   7       47.20       46.63      4.64 o 
  -9   1   7       75.21       78.15      5.06 o 
  -8   1   7       33.41       15.45      4.22 o 
  -7   1   7       93.08      100.97      4.53 o 
  -6   1   7        7.97       15.01      3.79 o 
  -5   1   7      412.25      404.42     10.41 o 
  -4   1   7       75.25       74.02      5.54 o 
  -3   1   7     1040.94     1053.88     15.71 o 
  -2   1   7        4.86        6.12      4.76 o 
  -1   1   7      203.85      182.12      7.13 o 
   0   1   7      129.65      132.05      6.69 o 
   1   1   7        1.94       -0.91      4.81 o 
   2   1   7       24.28       19.56      5.42 o 
   3   1   7        9.22       19.29      5.27 o 
   4   1   7       22.05       26.91      6.82 o 
   5   1   7      246.07      262.26      9.21 o 
   6   1   7        5.02        5.92      5.40 o 
   7   1   7      119.97      137.90      7.37 o 
   8   1   7      459.19      437.94     11.13 o 
   9   1   7      505.55      492.79     11.79 o 
  10   1   7        2.26        6.61      5.19 o 
  11   1   7      978.98      925.52     17.01 o 
  12   1   7      146.05      164.04      9.05 o 
  13   1   7       12.67       10.13      6.18 o 
  14   1   7       86.48      116.88      7.89 o 
  15   1   7      308.41      337.66     10.55 o 
  16   1   7      132.99      152.91      9.10 o 
  17   1   7       44.54       49.30      8.39 o 
  18   1   7       34.38       28.88      8.21 o 
  19   1   7       78.87       74.03      8.64 o 
  20   1   7        1.30       -7.04      7.04 o 
  21   1   7      257.55      223.87     11.34 o 
  22   1   7       11.35        6.21      8.00 o 
  23   1   7        0.41        3.28      7.76 o 
  24   1   7       33.11       31.60     10.21 o 
  25   1   7       31.07       29.63      8.54 o 
  26   1   7       34.71       43.50     10.26 o 
  27   1   7        1.33      -10.20     10.20 o 
  28   1   7        0.75        6.36      9.52 o 
  29   1   7        2.94        8.58      9.28 o 
  30   1   7        1.97       14.48      9.64 o 
  31   1   7        0.03       -1.58      9.67 o 
  32   1   7        8.09       11.76     11.65 o 
  33   1   7        0.34        3.06      9.67 o 
  34   1   7       59.27       56.16     12.91 o 
 -39   2   7        0.44       30.11     13.12 o 
 -38   2   7        0.73       15.79     12.19 o 
 -37   2   7        1.43        2.75     11.84 o 
 -36   2   7        0.88       14.05     12.04 o 
 -35   2   7       26.27       29.83      8.52 o 
 -34   2   7        0.16       -3.51      9.97 o 
 -33   2   7       53.54       48.10     10.63 o 
 -32   2   7       15.39       18.22      6.96 o 
 -31   2   7        2.83        5.32      6.76 o 
 -30   2   7       44.49       35.15      7.42 o 
 -29   2   7       29.78       34.07      7.49 o 
 -28   2   7      130.26      127.34     10.48 o 
 -27   2   7       48.54       65.83      8.10 o 
 -26   2   7     1075.15      928.37     21.08 o 
 -25   2   7      468.92      452.75     18.78 o 
 -24   2   7      416.66      429.43     15.46 o 
 -23   2   7       83.14       98.02      8.96 o 
 -22   2   7      192.82      179.66     10.52 o 
 -21   2   7     1136.75     1092.40     21.29 o 
 -20   2   7     2264.08     2094.29     33.19 o 
 -19   2   7        8.63       42.22      7.53 o 
 -18   2   7      703.12      607.30     14.49 o 
 -17   2   7       58.59       66.29      4.87 o 
 -16   2   7     1181.90     1083.93     14.36 o 
 -15   2   7      885.42      903.35     12.91 o 
 -14   2   7       32.32       31.21      4.37 o 
 -13   2   7       58.65       26.58      4.40 o 
 -12   2   7        9.15        8.85      4.13 o 
 -11   2   7      103.56       93.51      5.23 o 
 -10   2   7      150.72      121.06      5.64 o 
  -9   2   7      211.86      213.86      7.05 o 
  -8   2   7      116.10      137.76      5.93 o 
  -7   2   7       41.60       57.85      4.91 o 
  -6   2   7      344.88      281.56      7.68 o 
  -5   2   7       23.82       15.52      5.40 o 
  -4   2   7      423.62      462.01     11.32 o 
  -3   2   7      100.47      116.05      8.57 o 
  -2   2   7       46.46       32.42      4.97 o 
  -1   2   7       58.14       58.22      5.51 o 
   0   2   7       20.87       13.71      4.97 o 
   1   2   7      206.21      241.37      8.05 o 
   2   2   7      151.09      164.68      8.12 o 
   3   2   7        6.24       -4.97      4.97 o 
   4   2   7      328.30      310.37      9.12 o 
   5   2   7      357.06      341.45      9.54 o 
   6   2   7        2.14        5.99      4.99 o 
   7   2   7        2.39        4.06      3.62 o 
   8   2   7       83.65       72.32      7.21 o 
   9   2   7      627.21      531.40     20.76 o 
  10   2   7      378.91      363.93     10.59 o 
  11   2   7      662.85      644.02     13.51 o 
  12   2   7      161.55      190.90      8.81 o 
  13   2   7      420.41      447.83     11.93 o 
  14   2   7       52.16       72.00      7.34 o 
  15   2   7      581.83      606.17     14.64 o 
  16   2   7      574.57      559.16     15.01 o 
  17   2   7      386.64      348.67     13.29 o 
  18   2   7      681.99      606.51     16.76 o 
  19   2   7      738.81      719.55     32.99 o 
  20   2   7        3.57        3.63      9.10 o 
  21   2   7        0.44       -1.22      7.69 o 
  22   2   7       21.20       12.37      8.33 o 
  23   2   7        1.59       -2.71      7.74 o 
  24   2   7       83.31       85.59     12.45 o 
  25   2   7      204.20      203.35     11.89 o 
  26   2   7       56.99       52.33      9.24 o 
  27   2   7      159.47      140.45     11.02 o 
  28   2   7        9.51        4.05      9.08 o 
  29   2   7       33.22       21.90      9.69 o 
  30   2   7        6.93       16.49      9.52 o 
  31   2   7        6.55       -5.65      8.93 o 
  32   2   7       53.19       45.80     10.09 o 
  33   2   7       17.21       17.07      9.88 o 
  34   2   7       16.38       27.25     22.94 o 
 -38   3   7        4.12       -3.66     13.90 o 
 -37   3   7       16.64       22.07     14.36 o 
 -36   3   7       40.55       64.57     10.10 o 
 -35   3   7        0.56       -2.47      6.89 o 
 -34   3   7        8.18       15.29      8.39 o 
 -33   3   7        0.10       10.14      7.31 o 
 -32   3   7       16.41        7.78      7.42 o 
 -31   3   7        1.70        1.04      7.13 o 
 -30   3   7       56.38       75.36      8.77 o 
 -29   3   7       77.56       83.15      8.92 o 
 -28   3   7        6.15       15.93      7.59 o 
 -27   3   7      130.08      151.17     10.30 o 
 -26   3   7       92.22      110.36      9.30 o 
 -25   3   7      356.79      335.17     13.19 o 
 -24   3   7      230.75      184.61     10.69 o 
 -23   3   7      139.19      143.85      9.89 o 
 -22   3   7       31.40       35.73     13.12 o 
 -21   3   7        5.40       23.53      7.60 o 
 -20   3   7        0.26        1.06      6.36 o 
 -19   3   7      418.39      415.00     12.50 o 
 -18   3   7      384.39      365.10     12.09 o 
 -17   3   7      281.10      254.86      9.90 o 
 -16   3   7      395.09      359.69     10.61 o 
 -15   3   7      187.30      182.58      8.30 o 
 -14   3   7     1777.20     1705.07     24.11 o 
 -13   3   7      256.13      272.60     12.88 o 
 -12   3   7      759.94      729.09     11.29 o 
 -11   3   7       57.84       57.61      4.76 o 
 -10   3   7      172.13      155.40      5.82 o 
  -9   3   7        7.84        0.09      3.81 o 
  -8   3   7      221.25      230.96      7.17 o 
  -7   3   7      295.33      247.50      7.27 o 
  -6   3   7       28.35       26.65      4.51 o 
  -5   3   7      762.33      709.77     12.61 o 
  -4   3   7       84.61       92.09      6.63 o 
  -3   3   7      360.98      374.95     10.44 o 
  -2   3   7        0.29       -1.26      5.30 o 
  -1   3   7        3.27        1.87      5.36 o 
   0   3   7       42.15       55.28      5.64 o 
   1   3   7      420.46      372.43      9.15 o 
   2   3   7      166.53      149.22      6.81 o 
   3   3   7      380.95      340.30      9.77 o 
   4   3   7        2.65        8.14      3.44 o 
   5   3   7      331.48      332.97     10.08 o 
   6   3   7       31.95       27.00      7.20 o 
   7   3   7      861.72      832.10     14.55 o 
   8   3   7      176.50      172.67      7.97 o 
   9   3   7      471.43      488.63     11.70 o 
  10   3   7      104.86       95.80      7.18 o 
  11   3   7      299.30      321.96     10.09 o 
  12   3   7      234.15      232.67      9.71 o 
  13   3   7      957.49      920.06     25.41 o 
  14   3   7      379.12      404.72     21.22 o 
  15   3   7      356.51      385.15     12.52 o 
  16   3   7       12.10       11.48      7.25 o 
  17   3   7       16.65       14.66      9.57 o 
  18   3   7       76.69       59.59     10.36 o 
  19   3   7       21.80       37.28     10.09 o 
  20   3   7       70.70       60.71     10.75 o 
  21   3   7      250.97      246.50     11.91 o 
  22   3   7       35.52       28.86      9.42 o 
  23   3   7       13.32       11.37      8.21 o 
  24   3   7       66.81       75.09      9.43 o 
  25   3   7      112.89      115.50     12.94 o 
  26   3   7       12.22        0.10      8.21 o 
  27   3   7        6.61       -1.28      8.12 o 
  28   3   7        0.03       -6.33      7.94 o 
  29   3   7        0.12       -8.11      8.11 o 
  30   3   7        0.19        9.83      8.96 o 
  31   3   7        3.44       10.17      9.27 o 
  32   3   7       26.68       70.22     34.29 o 
  33   3   7        1.94       11.02     15.78 o 
 -37   4   7        0.50        3.42     12.30 o 
 -36   4   7       11.68       18.16      9.90 o 
 -35   4   7        0.32       10.88      9.61 o 
 -34   4   7      103.80       79.29     11.63 o 
 -33   4   7       24.77       16.81      9.75 o 
 -32   4   7       26.51       17.38     10.13 o 
 -31   4   7      127.88      142.22     13.27 o 
 -30   4   7        7.23       25.39      8.02 o 
 -29   4   7       35.88       41.62      8.16 o 
 -28   4   7      198.64      209.58     11.39 o 
 -27   4   7        0.92       13.76      7.53 o 
 -26   4   7      401.42      361.84     13.83 o 
 -25   4   7        0.59       -6.31      6.91 o 
 -24   4   7      312.75      327.42     13.10 o 
 -23   4   7       35.08       61.21      8.41 o 
 -22   4   7     1478.19     1344.86     23.91 o 
 -21   4   7       54.73       92.06      8.05 o 
 -20   4   7       83.51       61.23      7.76 o 
 -19   4   7        5.39        2.13      6.83 o 
 -18   4   7      626.57      604.79     15.74 o 
 -17   4   7      115.25      134.22      8.96 o 
 -16   4   7       16.69       33.57      7.16 o 
 -15   4   7       88.52      106.90      8.56 o 
 -14   4   7      113.18      116.72      7.55 o 
 -13   4   7      662.91      642.83     16.10 o 
 -12   4   7      343.98      367.10     10.79 o 
 -11   4   7       14.95       18.38      5.88 o 
 -10   4   7        7.83       -1.50      5.49 o 
  -9   4   7        0.62        2.86      3.26 o 
  -8   4   7        8.07        3.44      3.64 o 
  -7   4   7      127.91      157.07      5.99 o 
  -6   4   7       88.52       68.47      5.03 o 
  -5   4   7       75.38      108.39      5.97 o 
  -4   4   7       25.87       34.10      6.03 o 
  -3   4   7      928.21      884.40     15.90 o 
  -2   4   7      115.61      114.54      7.20 o 
  -1   4   7      400.56      391.49     10.84 o 
   0   4   7       40.67       40.55      6.69 o 
   1   4   7      396.04      388.83     11.82 o 
   2   4   7        8.82        5.85      5.73 o 
   3   4   7        8.34        4.68      4.60 o 
   4   4   7      194.69      188.16      7.43 o 
   5   4   7       45.46       56.34      5.91 o 
   6   4   7        3.12       11.57      5.44 o 
   7   4   7      679.87      663.67     12.99 o 
   8   4   7      105.68      122.39      7.18 o 
   9   4   7     1463.41     1376.45     21.19 o 
  10   4   7      621.06      597.50     13.46 o 
  11   4   7       17.29       19.67      6.64 o 
  12   4   7       49.63       57.34      7.51 o 
  13   4   7      281.68      297.43     11.02 o 
  14   4   7      103.29       94.85      9.57 o 
  15   4   7       96.32       86.33      9.44 o 
  16   4   7        3.37        3.88      7.87 o 
  17   4   7        8.01       12.68      9.31 o 
  18   4   7       60.17       55.34     10.19 o 
  19   4   7       60.14       42.47     10.23 o 
  20   4   7        8.79        7.68      9.16 o 
  21   4   7       23.81       15.26      8.53 o 
  22   4   7       20.52       19.60      8.17 o 
  23   4   7      159.71      150.35     12.19 o 
  24   4   7        5.26        4.12      7.83 o 
  25   4   7        3.68        7.68      8.11 o 
  26   4   7       58.13       56.50      9.00 o 
  27   4   7       29.56       36.78     10.91 o 
  28   4   7        5.01       -7.81      7.81 o 
  29   4   7        6.26        8.00      7.92 o 
  30   4   7        2.99      -14.96     18.00 o 
  31   4   7        0.33       27.92     15.89 o 
  32   4   7       92.82      120.17     18.95 o 
 -36   5   7        9.05       27.62     14.51 o 
 -35   5   7        0.96        9.96     10.33 o 
 -34   5   7        5.67        9.74     10.52 o 
 -33   5   7        0.64       -1.59     10.36 o 
 -32   5   7       32.21       25.62     10.94 o 
 -31   5   7        0.44       14.45     10.74 o 
 -30   5   7      316.58      294.22     17.45 o 
 -29   5   7      105.84      124.20     13.38 o 
 -28   5   7      166.53      157.74     22.00 o 
 -27   5   7      100.28      118.02     13.32 o 
 -26   5   7       32.24       43.23     11.01 o 
 -25   5   7      123.30      108.49     16.34 o 
 -24   5   7        6.98       10.94      8.59 o 
 -23   5   7      177.47      184.51      9.51 o 
 -22   5   7        0.23       16.54      6.69 o 
 -21   5   7       24.41       10.71      6.62 o 
 -20   5   7       58.44       60.30      7.71 o 
 -19   5   7       11.22       18.35      6.72 o 
 -18   5   7      266.43      245.04     11.15 o 
 -17   5   7       25.47       39.76      7.51 o 
 -16   5   7      490.85      496.97     20.44 o 
 -15   5   7     1253.91     1101.61     28.59 o 
 -14   5   7       44.12       60.08      8.06 o 
 -13   5   7      156.44      184.78     10.25 o 
 -12   5   7      902.04      819.83     17.19 o 
 -11   5   7      216.25      217.79      9.89 o 
 -10   5   7      220.82      190.15      8.68 o 
  -9   5   7      258.02      306.58     13.08 o 
  -8   5   7      443.31      457.11     11.98 o 
  -7   5   7        1.51        1.29      5.61 o 
  -6   5   7      115.50      121.85      5.12 o 
  -5   5   7       10.38       13.48      3.87 o 
  -4   5   7       12.04       11.00      4.28 o 
  -3   5   7       54.03       74.67      7.56 o 
  -2   5   7      513.17      487.68     12.51 o 
  -1   5   7       59.58       69.60      7.45 o 
   0   5   7        4.08       12.69      5.70 o 
   1   5   7      589.72      590.03     13.29 o 
   2   5   7       13.12       12.67      5.98 o 
   3   5   7       79.62       80.93      7.22 o 
   4   5   7       73.98       78.44      7.27 o 
   5   5   7      315.69      253.46     12.38 o 
   6   5   7        3.91       27.88      7.28 o 
   7   5   7     2282.75     2258.14     29.55 o 
   8   5   7      177.38      195.91      9.64 o 
   9   5   7       93.74      125.46      7.99 o 
  10   5   7      201.33      209.32      9.13 o 
  11   5   7        4.30        4.93      7.19 o 
  12   5   7       11.38        6.27      8.64 o 
  13   5   7      196.88      170.46     15.82 o 
  14   5   7       11.96       16.79      7.79 o 
  15   5   7      203.70      186.52     10.79 o 
  16   5   7       56.55       69.66      8.83 o 
  17   5   7      103.54       92.08     10.72 o 
  18   5   7        0.44        3.84      9.00 o 
  19   5   7      253.50      252.56     13.59 o 
  20   5   7      103.78      107.80      9.37 o 
  21   5   7       10.56        7.65      7.51 o 
  22   5   7       39.05       24.87      8.39 o 
  23   5   7        6.11        7.36      7.59 o 
  24   5   7       33.07       19.38      8.21 o 
  25   5   7      116.10      122.66      9.74 o 
  26   5   7        7.44       -3.42      7.33 o 
  27   5   7        2.78       -0.63      7.09 o 
  28   5   7        0.18       -8.38     12.05 o 
  29   5   7       36.20       37.57     13.82 o 
  30   5   7       19.20        1.96     12.69 o 
  31   5   7        1.56      -10.97     17.22 o 
 -35   6   7       15.11       10.89     22.01 o 
 -34   6   7        0.04       14.36     21.55 o 
 -33   6   7        9.72       24.56     21.78 o 
 -32   6   7        6.09       -8.80     20.16 o 
 -31   6   7        0.04      -19.00     19.00 o 
 -30   6   7       12.31       45.41     20.39 o 
 -29   6   7       90.01       99.85     22.47 o 
 -28   6   7        5.50        1.16     19.69 o 
 -27   6   7        4.26       -8.11     18.77 o 
 -26   6   7        9.90       42.86     20.39 o 
 -25   6   7        7.50       12.49     44.13 o 
 -24   6   7       14.40       22.94     13.74 o 
 -23   6   7       15.69       -0.58     13.08 o 
 -22   6   7        0.50       10.67     13.12 o 
 -21   6   7       24.06       -1.86     19.58 o 
 -20   6   7       53.38       47.67     14.57 o 
 -19   6   7       93.06      115.80     36.84 o 
 -18   6   7      447.43      468.35     29.56 o 
 -17   6   7        1.07       23.41      8.95 o 
 -16   6   7      626.28      568.92     18.65 o 
 -15   6   7       70.11      100.54     12.18 o 
 -14   6   7      908.22      881.91     27.20 o 
 -13   6   7      140.31      117.35     10.34 o 
 -12   6   7        0.48       -9.73      9.73 o 
 -11   6   7        3.22       -5.82      7.44 o 
 -10   6   7       69.86       66.04      8.69 o 
  -9   6   7      118.83      116.02      9.41 o 
  -8   6   7        2.01       -3.13      7.25 o 
  -7   6   7        9.37       23.28      6.92 o 
  -6   6   7      130.49      125.46     13.02 o 
  -5   6   7       16.75        6.65      4.14 o 
  -4   6   7        0.00       15.39      4.02 o 
  -3   6   7      861.83      772.11     12.62 o 
  -2   6   7        0.49        1.09      4.12 o 
  -1   6   7       34.76       53.92      6.09 o 
   0   6   7      163.99      148.19      7.76 o 
   1   6   7       88.40       80.78      6.77 o 
   2   6   7        2.21        0.40      5.96 o 
   3   6   7       74.44       59.01      7.92 o 
   4   6   7       85.80      107.07      8.63 o 
   5   6   7      540.68      525.56     14.62 o 
   6   6   7       32.59       33.31      7.52 o 
   7   6   7       28.28       27.84      9.25 o 
   8   6   7        0.22        2.89      9.13 o 
   9   6   7      365.84      395.40     15.97 o 
  10   6   7       38.39       40.05      9.44 o 
  11   6   7        6.06       -0.35      8.45 o 
  12   6   7       33.26       39.18      7.48 o 
  13   6   7        6.81        5.81      8.22 o 
  14   6   7       16.65       17.97      7.43 o 
  15   6   7        3.41        6.49      7.31 o 
  16   6   7      104.95      125.58      9.74 o 
  17   6   7       23.03        8.17     11.13 o 
  18   6   7       63.10       45.65      9.38 o 
  19   6   7       20.54       23.81      7.48 o 
  20   6   7        7.21       -1.77      7.12 o 
  21   6   7        3.91        1.83      7.15 o 
  22   6   7       58.42       54.84      8.04 o 
  23   6   7       14.63        7.85      9.11 o 
  24   6   7       39.92       34.90      7.40 o 
  25   6   7      121.82      129.94     10.49 o 
  26   6   7        1.02       -1.96     16.03 o 
  27   6   7        3.12       19.80     12.90 o 
  28   6   7        0.12        8.59     19.33 o 
  29   6   7        1.47        0.09     15.47 o 
  30   6   7       11.67       13.17     13.52 o 
 -33   7   7        1.29       34.98     22.94 o 
 -32   7   7        0.23       30.58     22.94 o 
 -31   7   7        5.32       -7.18     18.77 o 
 -30   7   7       34.32        9.50     20.16 o 
 -29   7   7        1.75       17.61     20.16 o 
 -28   7   7       31.49       43.09     22.24 o 
 -27   7   7       33.10       75.06     22.47 o 
 -26   7   7      105.08      100.54     17.04 o 
 -25   7   7        2.70      -12.85     14.02 o 
 -24   7   7       26.83       27.40     14.73 o 
 -23   7   7        5.83       21.37     14.53 o 
 -22   7   7       42.55       41.13     18.30 o 
 -21   7   7       16.22       -6.57     24.56 o 
 -20   7   7       50.31       43.85     15.80 o 
 -19   7   7       69.29       88.36     16.20 o 
 -18   7   7      283.84      303.04     21.74 o 
 -17   7   7       22.79       29.76     14.64 o 
 -16   7   7       18.27       25.73     14.36 o 
 -15   7   7       20.06       25.12      8.61 o 
 -14   7   7      440.10      433.01     19.21 o 
 -13   7   7       49.27       65.08      9.70 o 
 -12   7   7       45.42       21.02      9.06 o 
 -11   7   7       35.94       28.24      9.15 o 
 -10   7   7      240.91      251.44     13.96 o 
  -9   7   7       45.98       32.81     14.01 o 
  -8   7   7      370.83      358.71     17.56 o 
  -7   7   7        9.51        8.25      8.31 o 
  -6   7   7       12.49        0.18      9.41 o 
  -5   7   7       16.78       14.25      8.20 o 
  -4   7   7        2.36        3.07      7.03 o 
  -3   7   7       29.17       48.37      7.96 o 
  -2   7   7       25.27       22.31      7.41 o 
  -1   7   7      484.34      493.96     10.65 o 
   0   7   7        4.80        3.45      5.51 o 
   1   7   7      100.16       92.20      7.56 o 
   2   7   7       13.14        4.37      6.20 o 
   3   7   7      140.02      123.68      9.80 o 
   4   7   7        1.68        6.89      7.89 o 
   5   7   7      506.95      483.31     16.44 o 
   6   7   7      454.32      428.60     15.79 o 
   7   7   7        4.93       23.25      8.39 o 
   8   7   7      217.96      252.60     13.02 o 
   9   7   7      515.49      494.05     17.14 o 
  10   7   7       41.10       81.53     10.67 o 
  11   7   7      131.78      134.84     11.16 o 
  12   7   7       52.49       67.65     10.09 o 
  13   7   7      137.88      134.49     11.27 o 
  14   7   7       15.83        8.29      8.60 o 
  15   7   7      118.45      118.52     11.22 o 
  16   7   7       35.49       59.35      9.98 o 
  17   7   7        0.00       -8.13      8.13 o 
  18   7   7        6.31       -0.27      7.98 o 
  19   7   7       28.69       28.76      9.62 o 
  20   7   7       15.54       -2.02      6.94 o 
  21   7   7        7.09       15.04      6.92 o 
  22   7   7        0.34        3.08      9.07 o 
  23   7   7        1.55       -6.88     11.47 o 
  24   7   7        7.83      -10.46     11.45 o 
  25   7   7        0.76       -3.01     22.55 o 
  26   7   7       13.92       11.97     12.65 o 
  27   7   7        2.29      -11.96     11.96 o 
  28   7   7        0.39        5.22     12.85 o 
 -31   8   7       70.05       66.49     24.56 o 
 -30   8   7       17.36       29.19     21.55 o 
 -29   8   7        1.06        3.71     19.92 o 
 -28   8   7       15.61       34.29     21.31 o 
 -27   8   7       31.68       16.14     15.75 o 
 -26   8   7        3.99       18.16     17.84 o 
 -25   8   7       44.76       70.68     16.98 o 
 -24   8   7        3.60       25.52     15.64 o 
 -23   8   7       30.08       38.04     16.14 o 
 -22   8   7        1.93       28.43     16.02 o 
 -21   8   7       23.95       17.12     15.13 o 
 -20   8   7       10.36       -5.83     14.61 o 
 -19   8   7       21.44       -1.40     19.00 o 
 -18   8   7        7.17        2.18     14.53 o 
 -17   8   7        0.03       21.08     14.40 o 
 -16   8   7        0.01       16.20     21.55 o 
 -15   8   7       58.43       82.23     16.61 o 
 -14   8   7       63.37       64.20     15.64 o 
 -13   8   7        7.68        2.95      8.25 o 
 -12   8   7      238.83      244.22     18.67 o 
 -11   8   7      338.90      374.84     28.89 o 
 -10   8   7       30.49       51.57     15.81 o 
  -9   8   7       79.67       94.53      9.85 o 
  -8   8   7        1.01       -7.57      7.57 o 
  -7   8   7       21.89       22.04      8.38 o 
  -6   8   7       83.54       85.15      9.63 o 
  -5   8   7      133.01      144.66     11.44 o 
  -4   8   7       48.13       63.46      9.76 o 
  -3   8   7        2.45       -7.66      7.66 o 
  -2   8   7       50.85       42.97      8.62 o 
  -1   8   7       48.36       53.94     11.62 o 
   0   8   7        3.46       10.30     10.51 o 
   1   8   7        0.56       10.79      7.23 o 
   2   8   7        4.94        1.35      9.33 o 
   3   8   7      182.52      157.04      9.95 o 
   4   8   7        8.74       13.34      7.25 o 
   5   8   7       98.89       98.39      9.51 o 
   6   8   7       81.00       69.24      9.52 o 
   7   8   7        0.09       -7.82      7.82 o 
   8   8   7       13.76       13.57     11.24 o 
   9   8   7      135.15      146.82     11.30 o 
  10   8   7       11.49        0.16     10.43 o 
  11   8   7      110.72      101.35     10.23 o 
  12   8   7       16.29       23.31      8.80 o 
  13   8   7       24.18       22.37      8.44 o 
  14   8   7        9.12        0.84     12.71 o 
  15   8   7        1.19       -6.05     10.20 o 
  16   8   7        3.63       -4.64      6.30 o 
  17   8   7        1.62       -4.18      7.09 o 
  18   8   7        8.09       12.07      9.90 o 
  19   8   7        2.70       -7.08     10.51 o 
  20   8   7       18.71       25.69     17.10 o 
  21   8   7        2.23        6.69     24.79 o 
  22   8   7        1.29        1.80     15.97 o 
  23   8   7       21.17       10.05     18.10 o 
  24   8   7       41.88       38.34     18.54 o 
  25   8   7        1.59      -15.77     17.71 o 
  26   8   7       37.60       34.39     25.95 o 
 -29   9   7        0.08       26.64     21.55 o 
 -28   9   7        7.56      -14.79     16.09 o 
 -27   9   7       47.07       60.95     17.76 o 
 -26   9   7       26.13       36.16     17.13 o 
 -25   9   7        0.86       -2.77     19.69 o 
 -24   9   7       30.62       40.79     16.63 o 
 -23   9   7        0.96      -11.83     14.52 o 
 -22   9   7        1.26       11.56     14.74 o 
 -21   9   7        5.36        6.83     18.77 o 
 -20   9   7       84.06       86.05     25.25 o 
 -19   9   7       10.45       11.62     15.13 o 
 -18   9   7       94.63      107.19     23.63 o 
 -17   9   7      185.19      238.29     56.99 o 
 -16   9   7      100.77      143.42     22.24 o 
 -15   9   7      353.36      395.10     24.43 o 
 -14   9   7       76.29      100.69     17.08 o 
 -13   9   7       11.78       16.85     14.14 o 
 -12   9   7        2.30      -13.68     13.68 o 
 -11   9   7        2.38       17.79     13.93 o 
 -10   9   7      267.20      256.65     14.04 o 
  -9   9   7      161.28      146.24     11.88 o 
  -8   9   7       40.79       32.56      8.61 o 
  -7   9   7       60.51       79.42     11.50 o 
  -6   9   7      143.10      163.13     13.91 o 
  -5   9   7       76.02       56.96     11.56 o 
  -4   9   7       15.63       18.87     10.91 o 
  -3   9   7       36.01       29.63     11.08 o 
  -2   9   7       13.12        5.24     10.28 o 
  -1   9   7       43.08       19.28     12.76 o 
   0   9   7        9.20        4.46     10.61 o 
   1   9   7      186.48      150.73     14.07 o 
   2   9   7        5.61        4.65     10.62 o 
   3   9   7       16.52       15.49     10.60 o 
   4   9   7       57.66       59.37      8.69 o 
   5   9   7      180.01      182.30     10.59 o 
   6   9   7       56.01       64.09      8.71 o 
   7   9   7      303.21      317.10     19.55 o 
   8   9   7       16.11       21.97      7.98 o 
   9   9   7        0.09       -7.12      8.23 o 
  10   9   7        1.92        2.60      7.60 o 
  11   9   7       22.49       11.09      7.94 o 
  12   9   7       14.51       22.51      8.24 o 
  13   9   7        5.76        0.74      7.75 o 
  14   9   7        4.18        1.26      7.40 o 
  15   9   7        5.06       -3.41      5.21 o 
  16   9   7        3.14        5.54     10.80 o 
  17   9   7        4.89       13.36     11.50 o 
  18   9   7        0.16        9.20     19.46 o 
  19   9   7       37.95       33.59     18.84 o 
  20   9   7       26.69       26.50     17.85 o 
  21   9   7        0.04       31.32     17.95 o 
  22   9   7        0.80      -21.55     21.55 o 
  23   9   7       12.18      -23.62     24.67 o 
  24   9   7       13.84       44.94     26.18 o 
 -25  10   7        0.12       34.17     22.59 o 
 -24  10   7        1.21       20.63     16.39 o 
 -23  10   7        2.01      -11.84     25.02 o 
 -22  10   7        4.96      -14.45     14.45 o 
 -21  10   7       20.73        0.84     15.68 o 
 -20  10   7        6.80       10.45     15.57 o 
 -19  10   7        1.06       -0.66     18.19 o 
 -18  10   7       62.17       62.54     16.73 o 
 -17  10   7        0.28        1.85     14.57 o 
 -16  10   7       38.54       56.18     16.03 o 
 -15  10   7        1.15        6.50     14.45 o 
 -14  10   7      134.24      202.71     34.98 o 
 -13  10   7      310.94      323.87     40.31 o 
 -12  10   7        3.82      -27.11     28.03 o 
 -11  10   7        8.78       10.19     29.19 o 
 -10  10   7        0.06       -7.41     28.73 o 
  -9  10   7       52.41       78.78     13.74 o 
  -8  10   7        3.37      -14.05     14.16 o 
  -7  10   7        2.74       -4.23     10.02 o 
  -6  10   7       51.72       68.18     12.22 o 
  -5  10   7       41.29       43.78     11.58 o 
  -4  10   7       39.86       18.32     12.95 o 
  -3  10   7      192.39      190.84     23.93 o 
  -2  10   7        0.06      -13.38     13.38 o 
  -1  10   7        2.31       -7.70     10.47 o 
   0  10   7       11.46       19.81     11.05 o 
   1  10   7       69.32       55.58     12.72 o 
   2  10   7       16.67        9.42     12.14 o 
   3  10   7       64.44       61.89     12.58 o 
   4  10   7        3.98        9.18     16.42 o 
   5  10   7      510.69      472.79     20.36 o 
   6  10   7       35.83       36.86      6.93 o 
   7  10   7       17.37       14.57      6.96 o 
   8  10   7        6.98        6.47      7.24 o 
   9  10   7        0.00       -6.86      6.86 o 
  10  10   7       11.92        0.25      8.22 o 
  11  10   7       41.00       38.30      8.02 o 
  12  10   7        2.88       14.80     10.45 o 
  13  10   7       10.26       19.80     10.80 o 
  14  10   7       10.13       29.74     16.58 o 
  15  10   7       13.44       19.69     10.99 o 
  16  10   7        0.79      -10.99     10.99 o 
  17  10   7       30.71       23.94     11.83 o 
  18  10   7       26.54       31.34     12.29 o 
  19  10   7        4.54       34.82     29.31 o 
  20  10   7        2.73        0.75     18.34 o 
 -21  11   7       16.21       23.40     30.81 o 
 -20  11   7        4.58       11.12     29.42 o 
 -19  11   7       76.89      130.66     34.29 o 
 -18  11   7       14.28       45.64     31.97 o 
 -17  11   7        2.10        3.94     29.65 o 
 -16  11   7        1.00       11.12     29.89 o 
 -15  11   7        0.01      -28.26     29.19 o 
 -14  11   7       24.76        5.56     30.35 o 
 -13  11   7       12.77       -8.34     27.57 o 
 -12  11   7       78.96      128.81     34.52 o 
 -11  11   7        0.54       13.90     28.26 o 
 -10  11   7       47.64       49.35     31.51 o 
  -9  11   7        7.17       20.85     30.35 o 
  -8  11   7       37.44       78.91     31.97 o 
  -7  11   7       73.52       73.82     12.35 o 
  -6  11   7        9.60        7.65     11.05 o 
  -5  11   7      184.46      216.98     15.74 o 
  -4  11   7       86.37       72.03     13.05 o 
  -3  11   7       33.83       26.39     12.66 o 
  -2  11   7       55.98       36.03     12.01 o 
  -1  11   7      296.34      261.96     16.96 o 
   0  11   7        6.90       -2.65     10.89 o 
   1  11   7        4.58       -0.92     11.08 o 
   2  11   7        0.16        1.94     10.85 o 
   3  11   7       28.74       20.82     15.02 o 
   4  11   7        8.19       -3.22     10.43 o 
   5  11   7      140.27      113.90     13.19 o 
   6  11   7        4.47       13.07     13.84 o 
   7  11   7       66.71       48.06     18.44 o 
   8  11   7        2.37      -16.24     16.24 o 
   9  11   7        1.36      -14.98     19.46 o 
  10  11   7        7.58        6.05     16.97 o 
  11  11   7       36.46        6.55     18.65 o 
  12  11   7        9.14       13.90     25.72 o 
  13  11   7        0.41       -6.81     19.11 o 
  14  11   7        1.11       -7.27     16.29 o 
  15  11   7       11.76        7.93     10.87 o 
  16  11   7        4.29        9.50     11.80 o 
 -15  12   7        5.11        2.09     29.42 o 
 -14  12   7       31.62       50.04     32.90 o 
 -13  12   7      122.25      130.43     36.60 o 
 -12  12   7       37.27       84.56     33.82 o 
 -11  12   7       34.24       21.31     31.97 o 
 -10  12   7        0.09       -6.72     30.81 o 
  -9  12   7        0.82       -5.79     29.89 o 
  -8  12   7        1.46        6.99     16.06 o 
  -7  12   7      114.00      123.81     29.65 o 
  -6  12   7        2.27       -8.56     10.84 o 
  -5  12   7      132.84      118.27     14.01 o 
  -4  12   7       51.45       37.91     16.24 o 
  -3  12   7      161.27      163.79     14.74 o 
  -2  12   7       44.86       60.69     12.45 o 
  -1  12   7       56.20       55.28     12.44 o 
   0  12   7        0.06       -5.58     10.83 o 
   1  12   7       12.18       17.67     16.63 o 
   2  12   7        0.34      -14.66     14.66 o 
   3  12   7       36.25       33.42     17.77 o 
   4  12   7        0.98       -1.40     15.90 o 
   5  12   7       16.81       17.49     17.84 o 
   6  12   7        0.01      -22.29     24.67 o 
   7  12   7       30.38       51.18     18.30 o 
   8  12   7        0.36       16.56     36.84 o 
   9  12   7       53.20       30.02     21.66 o 
  10  12   7        4.03        0.52     17.94 o 
 -37   0   8        5.00       20.62     20.16 o 
 -36   0   8        6.35       36.84     19.92 o 
 -35   0   8        2.52        5.33     17.14 o 
 -34   0   8        6.00       -7.18     17.14 o 
 -33   0   8        2.99       27.11     17.38 o 
 -32   0   8        0.27       21.31     17.38 o 
 -31   0   8        0.53        0.23     16.68 o 
 -30   0   8       48.81       44.02     19.00 o 
 -29   0   8        5.55        6.95     16.68 o 
 -28   0   8       25.24       15.75     16.68 o 
 -27   0   8       79.58       89.30     22.01 o 
 -26   0   8       59.13       68.19      6.85 o 
 -25   0   8       64.00       68.23      7.43 o 
 -24   0   8       34.22       26.04     10.29 o 
 -23   0   8      104.90      118.38     17.26 o 
 -22   0   8       37.41       43.33      8.90 o 
 -21   0   8      230.34      251.16     12.54 o 
 -20   0   8     1653.33     1436.18     31.43 o 
 -19   0   8      154.62      162.03     11.06 o 
 -18   0   8        4.28       -0.85      7.33 o 
 -17   0   8       54.79       27.71      8.48 o 
 -16   0   8     1905.51     1846.03     38.41 o 
 -15   0   8      699.39      652.76     20.36 o 
 -14   0   8     1087.68      996.08     25.66 o 
 -13   0   8       16.32       25.73     15.07 o 
 -12   0   8       27.06       18.10      8.18 o 
 -11   0   8       53.29       33.84      8.50 o 
 -10   0   8        7.39       -5.69     12.75 o 
  -9   0   8      266.97      252.50     10.03 o 
  -8   0   8      494.72      464.21     13.32 o 
  -7   0   8       45.19       51.11      7.34 o 
  -6   0   8     2321.95     2069.69     32.83 o 
  -5   0   8     1117.43     1065.16     23.67 o 
  -4   0   8     1766.18     1781.65     36.31 o 
  -3   0   8      699.76      719.02     23.11 o 
  -2   0   8       68.36       73.18      9.51 o 
  -1   0   8      896.50      928.27     22.31 o 
   0   0   8      158.00      172.20     11.40 o 
   1   0   8        1.83        1.86      8.26 o 
   2   0   8       36.03       27.60      9.07 o 
   3   0   8      911.76      809.66     21.23 o 
   4   0   8      867.83      797.62     21.41 o 
   5   0   8     1524.00     1416.88     29.56 o 
   6   0   8       70.01       75.87     10.22 o 
   7   0   8      165.50      135.10     16.22 o 
   8   0   8      440.77      433.09     19.19 o 
   9   0   8     1015.90     1013.94     28.08 o 
  10   0   8       63.21       88.38     12.61 o 
  11   0   8      109.22      125.44     16.38 o 
  12   0   8      258.37      289.07     30.81 o 
  13   0   8     1905.73     1868.91     99.62 o 
  14   0   8      173.34      188.27     18.67 o 
  15   0   8       60.63       91.51     17.84 o 
  16   0   8       43.27       50.32     15.10 o 
  17   0   8       23.20       -2.65     22.01 o 
  18   0   8      152.19      173.77     18.01 o 
  19   0   8      335.98      313.43     22.01 o 
  20   0   8        8.50       -0.17     36.26 o 
  21   0   8       16.05        3.86     13.66 o 
  22   0   8        3.67        6.31     13.84 o 
  23   0   8       17.40       16.68     21.78 o 
  24   0   8        4.59       25.02     21.78 o 
  25   0   8       14.29      -11.58     20.62 o 
  26   0   8        1.36       18.07     20.39 o 
  27   0   8        0.18       23.86     21.78 o 
  28   0   8       27.45       51.43     23.63 o 
  29   0   8        0.51       14.83     22.01 o 
  30   0   8      103.40      137.61     28.50 o 
  31   0   8       38.88       37.76     24.79 o 
 -36   1   8        7.25        9.15     12.60 o 
 -35   1   8        0.06        8.25     12.63 o 
 -34   1   8        0.12        3.34     19.11 o 
 -33   1   8       11.57        5.33     12.28 o 
 -32   1   8        4.10        7.40     11.53 o 
 -31   1   8        0.78       10.90      7.55 o 
 -30   1   8        5.78       28.99      6.33 o 
 -29   1   8       22.93       31.52      6.71 o 
 -28   1   8       43.68       34.93      7.15 o 
 -27   1   8       29.02       30.60      7.03 o 
 -26   1   8       37.31       54.05      7.63 o 
 -25   1   8        0.55       13.97      6.97 o 
 -24   1   8      138.98      191.22     10.43 o 
 -23   1   8       16.66       33.88      7.65 o 
 -22   1   8     1338.93     1113.42     17.57 o 
 -21   1   8       88.76      121.74      9.26 o 
 -20   1   8      720.36      614.35     12.71 o 
 -19   1   8      179.33      160.96      7.57 o 
 -18   1   8      122.75      103.41      6.73 o 
 -17   1   8       44.23       37.85      5.75 o 
 -16   1   8        1.54       10.89      5.40 o 
 -15   1   8      484.11      470.97     14.11 o 
 -14   1   8     1384.45     1262.23     20.82 o 
 -13   1   8        0.06       -1.26      5.99 o 
 -12   1   8       69.08       51.26      5.63 o 
 -11   1   8      140.17      115.27      6.38 o 
 -10   1   8       80.39       80.01      7.28 o 
  -9   1   8       23.88       17.18      5.01 o 
  -8   1   8      132.67      112.14      6.31 o 
  -7   1   8      620.83      569.89     12.10 o 
  -6   1   8      141.40      157.38      6.18 o 
  -5   1   8      897.77      795.17     13.88 o 
  -4   1   8      130.86      130.39      7.11 o 
  -3   1   8      612.25      590.65     12.31 o 
  -2   1   8      312.53      292.74      9.31 o 
  -1   1   8       43.05       38.17      6.36 o 
   0   1   8        4.01       -3.20      5.76 o 
   1   1   8      369.34      335.58      9.98 o 
   2   1   8        9.73       -1.85      5.75 o 
   3   1   8       45.57       54.17      6.72 o 
   4   1   8       25.44       24.70      6.88 o 
   5   1   8        0.35       -6.49      6.49 o 
   6   1   8      247.98      267.39     10.31 o 
   7   1   8      341.40      363.18     11.58 o 
   8   1   8       20.20       21.66      7.17 o 
   9   1   8        0.00        3.34      7.14 o 
  10   1   8       42.82       49.86      8.32 o 
  11   1   8      421.58      410.43     13.44 o 
  12   1   8      197.41      240.48     13.18 o 
  13   1   8      640.63      604.40     17.46 o 
  14   1   8       21.02       67.41     10.90 o 
  15   1   8     2233.27     2187.42     39.97 o 
  16   1   8      352.69      369.42     15.83 o 
  17   1   8       87.19       91.17     11.37 o 
  18   1   8       76.31       84.39     11.02 o 
  19   1   8       25.43       22.79     10.77 o 
  20   1   8       37.02       32.06     10.18 o 
  21   1   8       43.11       30.43     12.32 o 
  22   1   8       91.01      103.02     23.50 o 
  23   1   8       40.27       36.08     12.48 o 
  24   1   8       19.76       16.74     12.24 o 
  25   1   8       32.81       52.41     16.12 o 
  26   1   8        0.37       17.14     15.81 o 
  27   1   8        7.33       23.92     24.09 o 
  28   1   8        0.00       11.35     15.89 o 
  29   1   8        0.35       11.98     16.91 o 
  30   1   8       28.36       36.04     17.11 o 
  31   1   8        2.05        8.98     21.20 o 
 -36   2   8       11.73       27.82     13.29 o 
 -35   2   8        0.07       -8.43     27.11 o 
 -34   2   8        0.42       -4.44     11.74 o 
 -33   2   8        0.24       -0.77     12.00 o 
 -32   2   8       27.08       55.92      7.80 o 
 -31   2   8        0.64       10.89      6.94 o 
 -30   2   8        6.76        4.16      7.08 o 
 -29   2   8        3.93       13.66      7.25 o 
 -28   2   8       79.04       85.52     11.80 o 
 -27   2   8        5.29       13.68     12.57 o 
 -26   2   8       32.13       15.64      7.54 o 
 -25   2   8        1.43        0.91      7.11 o 
 -24   2   8      252.05      260.88     12.26 o 
 -23   2   8       62.76       58.29      8.58 o 
 -22   2   8       80.37      106.95      9.56 o 
 -21   2   8      317.32      322.34     14.30 o 
 -20   2   8      363.41      324.88     13.44 o 
 -19   2   8        1.68       11.67      7.64 o 
 -18   2   8      518.42      441.17     11.63 o 
 -17   2   8      228.10      201.03      7.48 o 
 -16   2   8       21.44       21.11      5.00 o 
 -15   2   8        7.34       16.10      4.71 o 
 -14   2   8      212.09      186.04      7.54 o 
 -13   2   8       54.78       47.19      5.55 o 
 -12   2   8       28.04       26.38      5.05 o 
 -11   2   8       19.36        8.30      4.92 o 
 -10   2   8       57.69       48.41      6.64 o 
  -9   2   8      452.38      388.67      9.80 o 
  -8   2   8      206.23      209.68      7.82 o 
  -7   2   8      238.47      244.88      8.33 o 
  -6   2   8      726.36      639.36     12.09 o 
  -5   2   8       18.55       15.87      5.60 o 
  -4   2   8      304.56      305.85     10.38 o 
  -3   2   8      329.45      295.18     10.21 o 
  -2   2   8       50.40       35.20      5.83 o 
  -1   2   8       64.84       55.21      6.18 o 
   0   2   8       38.13       43.43      6.62 o 
   1   2   8      316.49      345.31     10.64 o 
   2   2   8      759.73      725.93     14.84 o 
   3   2   8        7.53        7.85      6.36 o 
   4   2   8        2.92        1.48      6.46 o 
   5   2   8       56.44       66.03      7.41 o 
   6   2   8        0.68       -1.57      6.60 o 
   7   2   8      583.80      526.80     17.24 o 
   8   2   8       68.76       62.68      8.38 o 
   9   2   8        4.80       19.19      7.56 o 
  10   2   8      189.99      200.16     10.34 o 
  11   2   8     1474.86     1313.67     23.33 o 
  12   2   8        8.15       39.29      8.70 o 
  13   2   8      830.09      782.91     24.06 o 
  14   2   8        5.10        5.23      8.38 o 
  15   2   8       17.61       20.29     12.20 o 
  16   2   8       36.20       29.39      9.76 o 
  17   2   8      211.40      248.54     18.51 o 
  18   2   8       27.22       24.98      8.76 o 
  19   2   8       16.57       -9.54      9.54 o 
  20   2   8       25.51       22.66     10.51 o 
  21   2   8       12.26        4.52     10.14 o 
  22   2   8        0.84        2.48      9.97 o 
  23   2   8       34.57       18.48     10.01 o 
  24   2   8        1.45       -2.81      8.53 o 
  25   2   8       14.28        8.36      8.98 o 
  26   2   8        7.42        6.86      8.87 o 
  27   2   8       18.07       19.70     10.11 o 
  28   2   8        7.18       -1.46     17.92 o 
  29   2   8        0.33       -5.55      9.75 o 
  30   2   8        5.10        0.50      9.86 o 
 -35   3   8       10.28       14.17     19.69 o 
 -34   3   8       60.16       70.05     14.31 o 
 -33   3   8        5.39       10.56      7.54 o 
 -32   3   8        0.83       -7.16      7.16 o 
 -31   3   8        8.85       21.83      8.39 o 
 -30   3   8       17.03       35.08      8.16 o 
 -29   3   8        0.03       -1.69      8.44 o 
 -28   3   8        0.33        4.50      7.67 o 
 -27   3   8       69.76       67.86      8.93 o 
 -26   3   8       82.85      111.43      9.84 o 
 -25   3   8        3.09        4.30      7.34 o 
 -24   3   8      142.75      147.19     14.45 o 
 -23   3   8       22.73       15.67      7.92 o 
 -22   3   8       17.82        4.98      7.63 o 
 -21   3   8       10.22       19.41      7.77 o 
 -20   3   8      300.74      256.80     12.47 o 
 -19   3   8      106.04      100.19      9.73 o 
 -18   3   8      754.79      660.62     18.57 o 
 -17   3   8        7.16       23.24      7.08 o 
 -16   3   8      746.19      612.00     15.75 o 
 -15   3   8      435.40      394.71     13.07 o 
 -14   3   8      211.62      188.52      9.16 o 
 -13   3   8        3.14        2.91      3.98 o 
 -12   3   8      274.50      289.15     10.33 o 
 -11   3   8      454.28      388.70      9.43 o 
 -10   3   8      203.00      203.79      7.51 o 
  -9   3   8        0.12       11.34      4.96 o 
  -8   3   8      793.57      770.20     13.72 o 
  -7   3   8        3.00        2.78      5.04 o 
  -6   3   8      358.97      339.77      9.45 o 
  -5   3   8      119.48      131.03      7.17 o 
  -4   3   8        4.42       -1.69      6.60 o 
  -3   3   8       42.41       48.66      7.43 o 
  -2   3   8      466.47      433.14     13.23 o 
  -1   3   8     1706.43     1483.40     24.83 o 
   0   3   8        2.53       26.27      7.51 o 
   1   3   8     1542.81     1444.14     23.00 o 
   2   3   8       49.26       57.54      7.11 o 
   3   3   8      250.15      293.11      9.84 o 
   4   3   8      191.56      193.67      8.82 o 
   5   3   8      395.42      361.89     11.81 o 
   6   3   8       79.07       79.77      8.20 o 
   7   3   8      301.53      303.39     11.25 o 
   8   3   8       63.53       74.81      8.14 o 
   9   3   8      198.78      182.20     16.04 o 
  10   3   8      524.45      512.89     14.36 o 
  11   3   8      401.63      416.33     13.19 o 
  12   3   8       69.34       70.00      8.35 o 
  13   3   8       84.14       90.60      9.56 o 
  14   3   8        9.99        3.38      8.04 o 
  15   3   8        2.49       -5.98      8.10 o 
  16   3   8       92.21       96.12     11.22 o 
  17   3   8       77.95       83.94     11.31 o 
  18   3   8        5.98        2.53      9.48 o 
  19   3   8       95.59       90.75     12.22 o 
  20   3   8       33.32       22.96     10.27 o 
  21   3   8       25.47       20.15     10.40 o 
  22   3   8       36.04       10.83      8.54 o 
  23   3   8       55.13       53.10      9.48 o 
  24   3   8        0.06        2.16      8.57 o 
  25   3   8        6.09       30.58      9.31 o 
  26   3   8       44.42       47.29      9.69 o 
  27   3   8        2.13       -2.29      8.71 o 
  28   3   8       27.25       14.22      9.30 o 
  29   3   8       30.06       40.02     20.80 o 
  30   3   8        0.58       13.36     12.36 o 
 -34   4   8       22.75       40.60     10.53 o 
 -33   4   8       41.50       39.61      8.93 o 
 -32   4   8        0.06        3.17      7.82 o 
 -31   4   8        0.29        4.89      7.96 o 
 -30   4   8        4.27       22.50      8.37 o 
 -29   4   8       25.40       11.86      8.05 o 
 -28   4   8        2.12        9.46      8.04 o 
 -27   4   8        3.34       17.29      8.33 o 
 -26   4   8      241.74      192.71     11.93 o 
 -25   4   8       84.07       95.55     11.17 o 
 -24   4   8      103.45      126.11     10.36 o 
 -23   4   8        6.92       18.37      8.06 o 
 -22   4   8       40.77       19.21      8.23 o 
 -21   4   8       26.74       26.80      8.18 o 
 -20   4   8        2.25       -0.63      7.52 o 
 -19   4   8       15.75       17.86      7.04 o 
 -18   4   8        3.31       -3.83      6.80 o 
 -17   4   8       70.28       74.27      8.40 o 
 -16   4   8        5.56       37.81      7.42 o 
 -15   4   8       64.01       30.63      7.57 o 
 -14   4   8        2.77       -5.43      6.64 o 
 -13   4   8       82.84       74.76      7.80 o 
 -12   4   8      825.63      764.37     19.24 o 
 -11   4   8        0.62       25.04      7.26 o 
 -10   4   8     1619.55     1475.05     19.65 o 
  -9   4   8      377.70      385.23      9.42 o 
  -8   4   8       91.19       96.89      6.20 o 
  -7   4   8      368.56      325.62     10.42 o 
  -6   4   8       15.45       -1.45      4.91 o 
  -5   4   8        2.63       -4.77      4.77 o 
  -4   4   8      320.99      334.82     10.23 o 
  -3   4   8      385.88      380.87     12.26 o 
  -2   4   8      372.51      348.44     11.81 o 
  -1   4   8        1.14        2.00      6.64 o 
   0   4   8       40.80       41.76      8.17 o 
   1   4   8       37.40       23.30      8.07 o 
   2   4   8        3.21        3.62      7.67 o 
   3   4   8     1134.84     1182.39     31.48 o 
   4   4   8        0.62       -9.21      9.21 o 
   5   4   8       84.38       84.84      9.29 o 
   6   4   8        3.40        1.81      6.29 o 
   7   4   8      363.75      339.92     11.24 o 
   8   4   8        0.59       12.11      6.69 o 
   9   4   8        7.28        8.78      6.81 o 
  10   4   8       36.33       35.18      7.40 o 
  11   4   8       49.39       59.59      9.39 o 
  12   4   8      358.30      362.76     13.45 o 
  13   4   8      323.88      326.56     19.63 o 
  14   4   8       21.83       27.87      9.71 o 
  15   4   8       27.16       30.58      9.99 o 
  16   4   8       50.26       57.33     10.64 o 
  17   4   8       53.97       59.63     12.81 o 
  18   4   8        4.30       11.45      9.79 o 
  19   4   8      309.45      316.92     17.15 o 
  20   4   8       48.31       65.95     11.19 o 
  21   4   8        6.32        1.87     10.06 o 
  22   4   8       14.34       34.74      9.05 o 
  23   4   8        1.30        0.75      8.50 o 
  24   4   8        0.74       12.52      8.74 o 
  25   4   8       20.28       12.18      8.83 o 
  26   4   8       19.42       12.33     10.22 o 
  27   4   8       19.21       22.76      8.99 o 
  28   4   8        0.25      -12.31     12.31 o 
  29   4   8        3.19        7.01     20.24 o 
 -33   5   8        0.06        6.55     10.81 o 
 -32   5   8        5.95       -4.38     12.80 o 
 -31   5   8        6.21        1.39     20.39 o 
 -30   5   8        4.35      -17.14     18.77 o 
 -29   5   8        4.98       -9.04     18.53 o 
 -28   5   8      108.16       48.42     22.01 o 
 -27   5   8       43.40       25.02     20.62 o 
 -26   5   8       87.20      110.12     13.67 o 
 -25   5   8      154.97      145.80     14.57 o 
 -24   5   8      149.21      137.74     14.31 o 
 -23   5   8        5.10       12.28     15.75 o 
 -22   5   8        3.70       16.55     10.54 o 
 -21   5   8       32.24       54.11      9.81 o 
 -20   5   8       75.04       56.01     11.78 o 
 -19   5   8       18.39       19.11      9.27 o 
 -18   5   8       67.81       65.65     10.62 o 
 -17   5   8      260.00      281.72     14.76 o 
 -16   5   8      329.59      351.94     30.35 o 
 -15   5   8       70.31       70.53     10.76 o 
 -14   5   8      386.35      339.58     21.14 o 
 -13   5   8       19.09       21.85     10.04 o 
 -12   5   8       37.09       47.93     10.78 o 
 -11   5   8       30.71       50.09     10.73 o 
 -10   5   8        2.59       39.38     10.42 o 
  -9   5   8      106.72      116.25     12.25 o 
  -8   5   8      133.65      130.98     12.72 o 
  -7   5   8       28.96       37.68      8.54 o 
  -6   5   8       84.89       82.49      9.41 o 
  -5   5   8       12.35       -1.68      5.07 o 
  -4   5   8       36.66       24.98      6.28 o 
  -3   5   8        0.03        7.28      5.45 o 
  -2   5   8      494.10      428.91     13.65 o 
  -1   5   8      101.87      115.15     12.95 o 
   0   5   8        0.19       -2.05      7.06 o 
   1   5   8      100.70      109.94      9.20 o 
   2   5   8      179.08      192.04     10.62 o 
   3   5   8      147.46      181.14     10.60 o 
   4   5   8        0.53       12.12      9.93 o 
   5   5   8       91.30       79.17      8.97 o 
   6   5   8        7.55        5.63      7.64 o 
   7   5   8      637.96      521.35     15.89 o 
   8   5   8       16.06       31.61      9.39 o 
   9   5   8      504.65      476.26     14.95 o 
  10   5   8       21.12       44.11     10.67 o 
  11   5   8       56.18       69.06     10.41 o 
  12   5   8       22.64       18.60      7.81 o 
  13   5   8        3.89        0.41      8.11 o 
  14   5   8      103.32      117.71     11.74 o 
  15   5   8       14.71       33.35     16.45 o 
  16   5   8       17.35       17.52      9.53 o 
  17   5   8       96.57       73.99     11.01 o 
  18   5   8        5.85       -0.34      9.33 o 
  19   5   8       25.52       29.82     10.22 o 
  20   5   8       15.69       20.47     10.22 o 
  21   5   8       60.87       55.38     10.03 o 
  22   5   8      105.98       98.65     15.03 o 
  23   5   8       26.84       58.32      9.53 o 
  24   5   8       74.81       61.39      9.58 o 
  25   5   8       18.54       10.89     10.56 o 
  26   5   8       14.23        7.31     17.77 o 
  27   5   8       15.31      -10.77     13.02 o 
  28   5   8        8.49       26.66     15.73 o 
 -32   6   8        1.39       31.74     22.24 o 
 -31   6   8       21.32       10.43     21.55 o 
 -30   6   8       85.26       82.94     24.56 o 
 -29   6   8        1.20      -12.74     19.23 o 
 -28   6   8        0.55        5.56     19.92 o 
 -27   6   8        3.06       19.23     19.92 o 
 -26   6   8        2.80       21.08     20.16 o 
 -25   6   8        1.02       25.02     20.62 o 
 -24   6   8        0.00      -17.38     17.38 o 
 -23   6   8      156.50      196.19     18.75 o 
 -22   6   8       26.17       38.28     15.06 o 
 -21   6   8       48.17       44.16     17.67 o 
 -20   6   8       21.12       28.93      9.82 o 
 -19   6   8       52.13       54.76     10.50 o 
 -18   6   8      314.43      295.07     18.04 o 
 -17   6   8        0.29        5.36      9.11 o 
 -16   6   8       61.12       53.76     11.74 o 
 -15   6   8       10.96       13.03      9.52 o 
 -14   6   8       19.83       19.28      9.80 o 
 -13   6   8       62.16       56.91     10.98 o 
 -12   6   8        9.77       22.67     21.30 o 
 -11   6   8      664.95      662.67     38.25 o 
 -10   6   8     1144.19     1088.25     28.46 o 
  -9   6   8       62.99       85.34     11.76 o 
  -8   6   8      668.81      683.92     28.44 o 
  -7   6   8      264.47      239.69     24.01 o 
  -6   6   8       80.04      111.93     22.61 o 
  -5   6   8       12.83        3.91      9.82 o 
  -4   6   8       24.86       35.46      5.00 o 
  -3   6   8      174.22      158.40      7.52 o 
  -2   6   8        0.03        1.32      4.95 o 
  -1   6   8       49.50       51.06      7.45 o 
   0   6   8       14.21       15.70      7.77 o 
   1   6   8      720.89      642.62     25.04 o 
   2   6   8        3.29       30.59      7.40 o 
   3   6   8     1267.78     1242.87     28.61 o 
   4   6   8        1.43       14.55      7.52 o 
   5   6   8       21.09       21.43      7.84 o 
   6   6   8       21.41        9.44     10.48 o 
   7   6   8      108.55      104.21     11.17 o 
   8   6   8       45.92       49.88     10.17 o 
   9   6   8       80.78       65.31     10.63 o 
  10   6   8       47.62       24.37      9.52 o 
  11   6   8      309.06      285.29     14.77 o 
  12   6   8       10.05       16.44      9.73 o 
  13   6   8       81.96       86.11     11.64 o 
  14   6   8       98.43       91.81     11.66 o 
  15   6   8       29.27       27.79     12.73 o 
  16   6   8       12.91       -0.12     12.08 o 
  17   6   8       18.76      -11.69     11.69 o 
  18   6   8       55.98       63.58     21.65 o 
  19   6   8      123.68      125.24     17.82 o 
  20   6   8       18.75       34.40      8.45 o 
  21   6   8       43.36       60.11      8.93 o 
  22   6   8        7.48        2.94      8.08 o 
  23   6   8      137.31      119.49     10.04 o 
  24   6   8       29.93       30.84     13.11 o 
  25   6   8        6.15        7.42     12.86 o 
  26   6   8       15.58        9.31     13.25 o 
 -30   7   8      143.53      139.23     28.26 o 
 -29   7   8       14.30       19.46     22.24 o 
 -28   7   8      199.86      251.82     31.51 o 
 -27   7   8        1.94       13.21     21.55 o 
 -26   7   8       25.05       64.64     22.70 o 
 -25   7   8       15.54        5.10     20.16 o 
 -24   7   8      146.91      178.28     19.99 o 
 -23   7   8       34.59       54.05     16.18 o 
 -22   7   8        2.25        0.29     18.42 o 
 -21   7   8       47.60       54.70     36.02 o 
 -20   7   8       18.05       29.43     14.97 o 
 -19   7   8       48.52       72.42     16.18 o 
 -18   7   8       10.26        9.47      9.38 o 
 -17   7   8       32.45       39.01     16.74 o 
 -16   7   8      484.56      440.70     18.01 o 
 -15   7   8       90.45      111.48     12.08 o 
 -14   7   8      326.96      316.19     16.24 o 
 -13   7   8       15.09       28.15     10.39 o 
 -12   7   8      132.76      141.82     18.50 o 
 -11   7   8       11.77       29.72     10.51 o 
 -10   7   8       59.36       71.14     13.17 o 
  -9   7   8      390.68      386.14     17.89 o 
  -8   7   8       68.57       69.95     11.52 o 
  -7   7   8       77.85       82.91     11.94 o 
  -6   7   8       97.75       80.92     12.04 o 
  -5   7   8      289.82      279.90     15.73 o 
  -4   7   8       73.32       66.60     11.82 o 
  -3   7   8      144.90      137.47     13.06 o 
  -2   7   8        3.22        5.12      7.53 o 
  -1   7   8       63.41       57.28      5.50 o 
   0   7   8      152.79      168.53      9.21 o 
   1   7   8        0.10        8.87      6.57 o 
   2   7   8       32.67       44.93      8.64 o 
   3   7   8      822.02      782.55     35.48 o 
   4   7   8        7.84       40.50      9.03 o 
   5   7   8      487.93      455.35     16.80 o 
   6   7   8       82.34       84.82     12.41 o 
   7   7   8        3.24        8.03      8.88 o 
   8   7   8       12.18        7.45      9.76 o 
   9   7   8       94.99       63.28     14.49 o 
  10   7   8        4.98       -5.08     11.50 o 
  11   7   8        0.61        5.33      9.13 o 
  12   7   8       25.78       14.36     10.37 o 
  13   7   8       27.24       23.63      9.77 o 
  14   7   8        4.74       -0.59      9.18 o 
  15   7   8       19.00       13.65     12.21 o 
  16   7   8        0.99        3.90     11.85 o 
  17   7   8        0.69       18.70     11.91 o 
  18   7   8        7.24       -2.41     11.41 o 
  19   7   8       86.26      101.07     10.76 o 
  20   7   8       20.59       31.52      9.39 o 
  21   7   8       12.77       26.22     17.77 o 
  22   7   8        1.91        0.77     17.54 o 
  23   7   8       45.93       18.81     18.71 o 
  24   7   8        7.04       15.33     17.89 o 
 -27   8   8        5.18      -18.77     18.77 o 
 -26   8   8       16.18       15.06     21.08 o 
 -25   8   8       12.62        6.59     15.99 o 
 -24   8   8       12.02       10.51     16.06 o 
 -23   8   8        0.67      -14.34     14.34 o 
 -22   8   8       24.17       19.36     15.70 o 
 -21   8   8       15.01       15.63     15.35 o 
 -20   8   8       26.69       37.11     16.41 o 
 -19   8   8       52.62       40.39     21.66 o 
 -18   8   8       81.15      123.15     18.37 o 
 -17   8   8       35.21       18.98     45.99 o 
 -16   8   8       41.53       31.69     17.61 o 
 -15   8   8       11.92       20.32     10.12 o 
 -14   8   8       18.78       40.49     10.60 o 
 -13   8   8       21.15       13.92     15.77 o 
 -12   8   8      237.51      241.60     14.99 o 
 -11   8   8       18.10       30.04     10.71 o 
 -10   8   8       55.41       63.44     13.44 o 
  -9   8   8      230.38      199.09     14.32 o 
  -8   8   8       94.20       91.77     12.14 o 
  -7   8   8       13.03        6.96     11.63 o 
  -6   8   8       99.03       95.69     12.32 o 
  -5   8   8        1.08       -9.72      9.72 o 
  -4   8   8       75.21       87.24     11.85 o 
  -3   8   8      145.43      135.02     20.97 o 
  -2   8   8       45.32       31.77     12.88 o 
  -1   8   8        5.23        3.63     11.52 o 
   0   8   8       34.14       34.47     12.20 o 
   1   8   8      356.63      363.08     10.30 o 
   2   8   8       36.94       33.91      7.82 o 
   3   8   8       49.22       44.18      8.41 o 
   4   8   8      127.24      155.78     11.15 o 
   5   8   8      324.86      327.41     14.50 o 
   6   8   8       67.36       80.10     10.23 o 
   7   8   8       59.99       77.20     10.70 o 
   8   8   8        3.22        5.27      8.70 o 
   9   8   8        5.23       -8.32      8.32 o 
  10   8   8       21.00       12.05      9.21 o 
  11   8   8       17.00       42.67      9.72 o 
  12   8   8        7.22        2.53      9.39 o 
  13   8   8        4.55        0.69     17.59 o 
  14   8   8        3.57       -1.77      8.79 o 
  15   8   8       18.95       19.46      9.14 o 
  16   8   8        1.42        0.20     11.13 o 
  17   8   8       11.02       16.09      8.83 o 
  18   8   8       34.37        4.76     17.60 o 
  19   8   8        3.52      -20.39     20.39 o 
  20   8   8        5.32      -12.99     18.01 o 
  21   8   8        5.22       10.95     23.40 o
[truncated: 54,952 more chars]
